# Supplementary material for: Overlap of high-risk individuals predicted by family history, and genetic and non-genetic breast cancer risk prediction models: implications for risk stratification
Source: BMC Med. 2022 Apr 26;20:150. doi: 10.1186/s12916-022-02334-z (PMC9040206; doi:10.1186/s12916-022-02334-z)
Supplement: Supplementary file 2 — Additional file 2: Table S1. Targeted regions of gene panel (hg19). Table S2. List of predicted protein-truncating variants. Table S3. Carriers of protein truncating variants. Table S4. Characteristics of cohorts. Tables S5 and S6. Agreement between the five criteria in identifying breast cancer patients at high risk of breast cancer. Table S7. List of 313 variants in the polygenic risk score. Figure S1. Comparing the five-year absolute risk prediction. Figures S2 and S5. Venn diagram of breast cancer patients at high risk of breast cancer. Figures S3 and S4. Proportion of breast cancer patients identified as being at high risk. [file 12916_2022_2334_MOESM2_ESM.xlsx]

## Sheet: Content
Supplementary Tables
Worksheet	Caption
sT1	Table S1. Targeted regions of gene panel (hg19).
sT2	Table S2. List of predicted protein-truncating variants in 4,297 breast cancer patients from Singapore Breast Cancer Cohort (SGBCC) and 3,316 from Malaysian Breast Cancer Genetic Study (MyBrCa).
sT3	Table S3. Carriers of protein truncating variants (PTV) in 4,284 breast cancer patients from the Singapore Breast Cancer Cohort (SGBCC) and 3,316 patients from the Malaysian Breast Cancer Genetic Study (MyBrCa).
sT4	Table S4. Characteristics of cohorts: The Singapore Breast Cancer Cohort (SGBCC), the Malaysian Breast Cancer Genetic Study (MyBrCa), and the Singapore Chinese Health Study (SCHS)
sT5	Table S5. Agreement between the five criteria in identifying breast cancer patients at high risk of breast cancer, using Kappa agreement score. Polygenic risk scores (PRS) are standardized based on their population's controls mean and standard deviation presented in Supplementary Method Table 3. SGBCC: Singapore Breast Cancer Cohort, MyBrCa: Malaysian Breast Cancer Genetic Study.
sT6	Table S6. Agreement between the five criteria in identifying young [aged <50 years] breast cancer patients at high risk of breast cancer, using Kappa agreement score. Polygenic risk scores (PRS) are standardized based on their population's controls mean and standard deviation presented in Supplementary Method Table 3. SGBCC: Singapore Breast Cancer Cohort, MyBrCa: Malaysian Breast Cancer Genetic …
sT7	Table S7. List of 313 variants in the polygenic risk score. Presented are minor allele frequency and risk allele frequency from the Singapore Chinese Health Study (SCHS).
Supplementary Figures
Worksheet	Caption
sF1	Figure S1. Comparing the five-year absolute risk prediction using the Gail model and polygenic risk score (PRS). (A) A scatterplot of the five-year absolute risk of the Gail model against PRS, by cohorts (the Singapore Breast Cancer Cohort [SGBCC] and the Malaysian Breast Cancer Genetic Study (MyBrCa). The linear fitted lines (solid: SGBCC, dashed: MyBrCa) and the Spearman’s correlation coefficie…
sF2	Figure S2. Venn diagram of breast cancer patients at high risk of breast cancer identified by first-degree family history of breast cancer, protein-truncating variant (PTV) carriership in nine breast cancer predisposition genes (ATM, BRCA1, BRCA2, CHEK2, PALB2, BARD1, RAD51C, RAD51D, and TP53), and five-year absolute risk by polygenic risk score (PRS) or Gail risk score. A) High risk breast cance…
sF3	Figure S3. Proportion of breast cancer patients from the Singapore Breast Cancer Cohort (SGBCC) identified as being at high risk within five year age groups, by case-type (incident [i.e. enrolled within one year of diagnosis date] and prevalent). Criteria: 1) at least one first degree relative diagnosed with breast or ovarian cancer [FH], 2) five-year absolute risk above 1.3% estimated by PRS [PR…
sF4	Figure S4. Proportion of breast cancer patients from the Malaysia Breast Cancer Genetic Study (MyBrCa) identified as being at high risk within five year age groups, by case-type (incident [i.e. enrolled within one year of diagnosis date] and prevalent). Criteria: 1) at least one first degree relative diagnosed with breast or ovarian cancer [FH], 2) five-year absolute risk above 1.3% estimated by …
sF5	Figure S5. Venn diagram of (A) breast cancer patients at high risk of breast cancer and (B) all high risk women from the Singapore Chinese Health Study (SCHS), as identified by first-degree family history of breast cancer, protein-truncating variant (PTV) carriership in nine breast cancer predisposition genes (ATM, BRCA1, BRCA2, CHEK2, PALB2, BARD1, RAD51C, RAD51D, and TP53), and five-year absolu…

## Sheet: sT1
Table S1. Targeted regions of gene panel (hg19)
Chromsome	Start	End	Gene	HGVS
2	215590370	215674428	BARD1	NM_000465.2
11	108093211	108239829	ATM	NM_000051.3
13	32889611	32973805	BRCA2	NM_000059.3
16	23614488	23652631	PALB2	NM_024675.3
17	7565097	7590856	TP53	NM_000546.5
17	33426811	33448541	RAD51D	NM_002878.3
17	41196312	41277500	BRCA1	NM_007294.3
17	56769934	56811703	RAD51C	NM_058216.2
22	29083731	29138410	CHEK2	NM_007194.3

## Sheet: sT2
Table S2. List of predicted protein-truncating variants in 4,297 breast cancer patients from Singapore Breast Cancer Cohort (SGBCC) and 3,316 from Malaysian Breast Cancer Genetic Study (MyBrCa).
Gene	Chromosome_Position_Ref_Alt	Exon	HGVSc	HGVSp	Amino_acid_change	Consequence	SGBCC (n)	MyBrCa (n)	StudyID (SGBCC)	StudyID (MyBrCa)
ATM	chr11_108117706_CAA_C	'8/63	NM_000051.3:c.920_921del	NP_000042.3:p.Lys307MetfsTer10	TK/TX	frameshift_variant	1	0	ID0070
ATM	chr11_108119806_GA_G	'9/63	NM_000051.3:c.1214del	NP_000042.3:p.Asn405MetfsTer15	N/X	frameshift_variant	1	0	ID0044
ATM	chr11_108121531_C_T	'10/63	NM_000051.3:c.1339C>T	NP_000042.3:p.Arg447Ter	R/*	stop_gained	1	0	ID0169
ATM	chr11_108121561_C_T	'10/63	NM_000051.3:c.1369C>T	NP_000042.3:p.Arg457Ter	R/*	stop_gained	1	0	ID0293
ATM	chr11_108121593_CAA_C	'10/63	NM_000051.3:c.1402_1403del	NP_000042.3:p.Lys468GlufsTer18	K/X	frameshift_variant	4	1	ID0021; ID0171; ID0213; ID0317	ID0537
ATM	chr11_108121693_C_T	'10/63	NM_000051.3:c.1501C>T	NP_000042.3:p.Gln501Ter	Q/*	stop_gained	1	0	ID0074
ATM	chr11_108122696_CTT_C	'11/63	NM_000051.3:c.1741_1742del	NP_000042.3:p.Leu581IlefsTer7	L/X	frameshift_variant	0	1		ID0476
ATM	chr11_108129749_C_T	'16/63	NM_000051.3:c.2413C>T	NP_000042.3:p.Arg805Ter	R/*	stop_gained	0	1		ID0540
ATM	chr11_108139165_T_A	'18/63	NM_000051.3:c.2667T>A	NP_000042.3:p.Tyr889Ter	Y/*	stop_gained	0	1		ID0381
ATM	chr11_108141789_A_T		NM_000051.3:c.2839-2A>T			splice_acceptor_variant	2	0	ID0053; ID0119
ATM	chr11_108143539_C_CTG	'22/63	NM_000051.3:c.3244_3245insTG	NP_000042.3:p.His1082LeufsTer28	H/LX	frameshift_variant	0	1		ID0389
ATM	chr11_108143541_TC_T	'22/63	NM_000051.3:c.3247del	NP_000042.3:p.His1083ThrfsTer26	H/X	frameshift_variant	0	1		ID0389
ATM	chr11_108153607_G_A		NM_000051.3:c.3746+1G>A			splice_donor_variant	1	0	ID0225
ATM	chr11_108160488_C_T	'29/63	NM_000051.3:c.4396C>T	NP_000042.3:p.Arg1466Ter	R/*	stop_gained	1	0	ID0131
ATM	chr11_108168111_T_C		NM_000051.3:c.5005+2T>C			splice_donor_variant	0	1		ID0472
ATM	chr11_108178655_T_TA	'38/63	NM_000051.3:c.5712dup	NP_000042.3:p.Ser1905IlefsTer25	-/X	frameshift_variant	0	1		ID0534
ATM	chr11_108190748_GA_G	'44/63	NM_000051.3:c.6417del	NP_000042.3:p.Glu2139AspfsTer14	E/X	frameshift_variant	0	1		ID0586
ATM	chr11_108192148_G_A		NM_000051.3:c.6572+1G>A			splice_donor_variant	1	0	ID0023
ATM	chr11_108196890_C_T	'47/63	NM_000051.3:c.6913C>T	NP_000042.3:p.Gln2305Ter	Q/*	stop_gained	0	1		ID0396
ATM	chr11_108198385_TA_T	'48/63	NM_000051.3:c.6993del	NP_000042.3:p.Lys2331AsnfsTer8	L/X	frameshift_variant	0	1		ID0549
ATM	chr11_108199883_G_T	'49/63	NM_000051.3:c.7225G>T	NP_000042.3:p.Glu2409Ter	E/*	stop_gained	0	1		ID0414
ATM	chr11_108201089_C_T	'50/63	NM_000051.3:c.7456C>T	NP_000042.3:p.Arg2486Ter	R/*	stop_gained	0	1		ID0558
ATM	chr11_108202643_CTTTG_C	'52/63	NM_000051.3:c.7671_7674del	NP_000042.3:p.Phe2558LeufsTer5	TL/X	frameshift_variant	0	1		ID0380
ATM	chr11_108203577_CTTATA_C	'53/63	NM_000051.3:c.7886_7890del	NP_000042.3:p.Ile2629SerfsTer25	AYI/AX	frameshift_variant	1	2	ID0047	ID0347; ID0388
ATM	chr11_108203628_G_A		NM_000051.3:c.7927+1G>A			splice_donor_variant	1	0	ID0096
ATM	chr11_108206642_GAA_G	'56/63	NM_000051.3:c.8224_8225del	NP_000042.3:p.Asn2742HisfsTer4	RN/RX	frameshift_variant	1	0	ID0268
ATM	chr11_108213967_C_T	'57/63	NM_000051.3:c.8287C>T	NP_000042.3:p.Arg2763Ter	R/*	stop_gained	1	0	ID0192
ATM	chr11_108214062_TG_T	'57/63	NM_000051.3:c.8383del	NP_000042.3:p.Asp2795IlefsTer11	D/X	frameshift_variant	0	1		ID0433
ATM	chr11_108216484_GTC_G	'58/63	NM_000051.3:c.8435_8436del	NP_000042.3:p.Ser2812PhefsTer2	S/X	frameshift_variant	3	0	ID0146; ID0203; ID0274
ATM	chr11_108216596_C_T	'58/63	NM_000051.3:c.8545C>T	NP_000042.3:p.Arg2849Ter	R/*	stop_gained	0	1		ID0566
BARD1	chr2_215609860_C_CA	'9/11	NM_000465.2:c.1833dup	NP_000456.2:p.Asp612Ter	-/X	frameshift_variant	1	0	ID0278
BARD1	chr2_215617235_CT_C	'7/11	NM_000465.2:c.1612del	NP_000456.2:p.Ser538ValfsTer2	S/X	frameshift_variant	1	0	ID0195
BARD1	chr2_215634013_G_T	'5/11	NM_000465.2:c.1338C>A	NP_000456.2:p.Tyr446Ter	Y/*	stop_gained	1	1	ID0183	ID0461
BARD1	chr2_215645973_T_TC	'4/11	NM_000465.2:c.624dup	NP_000456.2:p.Lys209GlufsTer5	-/X	frameshift_variant	0	1		ID0382
BARD1	chr2_215645974_C_CT	'4/11	NM_000465.2:c.623dup	NP_000456.2:p.Lys209GlufsTer5	K/KX	frameshift_variant	1	0	ID0260
BARD1	chr2_215646057_CAT_C	'4/11	NM_000465.2:c.539_540del	NP_000456.2:p.Tyr180Ter	Y/X	frameshift_variant	0	2		ID0479; ID0556
BARD1	chr2_215646150_G_A	'4/11	NM_000465.2:c.448C>T	NP_000456.2:p.Arg150Ter	R/*	stop_gained	1	0	ID0254
BRCA1	chr17_41201134_TTAC_T		NM_007294.3:c.5406+1_5406+3del			splice_donor_variant	0	1		ID0601
BRCA1	chr17_41203079_C_T		NM_007294.3:c.5332+1G>A			splice_donor_variant	1	2	ID0313	ID0570; ID0592
BRCA1	chr17_41203083_T_TG	'20/23	NM_007294.3:c.5328dup	NP_009225.1:p.Thr1777HisfsTer53	-/X	frameshift_variant	0	1		ID0393
BRCA1	chr17_41203122_G_GC	'20/23	NM_007294.3:c.5289dup	NP_009225.1:p.Leu1764AlafsTer66	-/X	frameshift_variant	0	2		ID0534; ID0548
BRCA1	chr17_41203135_C_T		NM_007294.3:c.5278-1G>A			splice_acceptor_variant	1	0	ID0076
BRCA1	chr17_41209095_G_A	'19/23	NM_007294.3:c.5251C>T	NP_009225.1:p.Arg1751Ter	R/*	stop_gained	0	2		ID0344; ID0529
BRCA1	chr17_41209133_CCT_C	'19/23	NM_007294.3:c.5211_5212del	NP_009225.1:p.Gly1738ArgfsTer91	RG/RX	frameshift_variant	1	1	ID0141	ID0550
BRCA1	chr17_41215391_C_T		NM_007294.3:c.5153-1G>A			splice_acceptor_variant	1	0	ID0302
BRCA1	chr17_41215969_C_A		NM_007294.3:c.5075-1G>T			splice_acceptor_variant	1	0	ID0281
BRCA1	chr17_41219714_T_C		NM_007294.3:c.4987-2A>G			splice_acceptor_variant	0	1		ID0604
BRCA1	chr17_41223130_T_A	'15/23	NM_007294.3:c.4801A>T	NP_009225.1:p.Lys1601Ter	K/*	stop_gained	1	0	ID0303
BRCA1	chr17_41223171_G_T	'15/23	NM_007294.3:c.4760C>A	NP_009225.1:p.Ser1587Ter	S/*	stop_gained	0	1		ID0460
BRCA1	chr17_41228617_G_A	'13/23	NM_007294.3:c.4372C>T	NP_009225.1:p.Gln1458Ter	Q/*	stop_gained	1	1	ID0332	ID0591
BRCA1	chr17_41228632_C_G		NM_007294.3:c.4358-1G>C			splice_acceptor_variant	1	1	ID0130	ID0627
BRCA1	chr17_41234451_G_A	'12/23	NM_007294.3:c.4327C>T	NP_009225.1:p.Arg1443Ter	R/*	stop_gained	0	2		ID0422; ID0468
BRCA1	chr17_41234520_G_A	'12/23	NM_007294.3:c.4258C>T	NP_009225.1:p.Gln1420Ter	Q/*	stop_gained	0	1		ID0371
BRCA1	chr17_41234594_T_C		NM_007294.3:c.4186-2A>G			splice_acceptor_variant	1	0	ID0312
BRCA1	chr17_41242960_C_T		NM_007294.3:c.4185+1G>A			splice_donor_variant	1	0	ID0152
BRCA1	chr17_41242983_TGAGAG_T	'11/23	NM_007294.3:c.4158_4162del	NP_009225.1:p.Ser1387GlufsTer2	SSQ/SX	frameshift_variant	1	0	ID0179
BRCA1	chr17_41242998_G_C	'11/23	NM_007294.3:c.4148C>G	NP_009225.1:p.Ser1383Ter	S/*	stop_gained	0	1		ID0429
BRCA1	chr17_41243479_CTTGA_C	'10/23	NM_007294.3:c.4065_4068del	NP_009225.1:p.Asn1355LysfsTer10	NQ/X	frameshift_variant	0	1		ID0561
BRCA1	chr17_41243677_ATT_A	'10/23	NM_007294.3:c.3869_3870del	NP_009225.1:p.Lys1290MetfsTer4	K/X	frameshift_variant	0	1		ID0539
BRCA1	chr17_41243686_CCTCA_C	'10/23	NM_007294.3:c.3858_3861del	NP_009225.1:p.Ser1286ArgfsTer20	SE/X	frameshift_variant	1	0	ID0158
BRCA1	chr17_41243691_CT_C	'10/23	NM_007294.3:c.3856del	NP_009225.1:p.Ser1286ValfsTer21	S/X	frameshift_variant	0	1		ID0398
BRCA1	chr17_41243776_CCT_C	'10/23	NM_007294.3:c.3770_3771del	NP_009225.1:p.Glu1257GlyfsTer9	E/X	frameshift_variant	0	3		ID0367; ID0535; ID0629
BRCA1	chr17_41243887_C_A	'10/23	NM_007294.3:c.3661G>T	NP_009225.1:p.Glu1221Ter	E/*	stop_gained	2	1	ID0230; ID0326	ID0613
BRCA1	chr17_41243941_G_A	'10/23	NM_007294.3:c.3607C>T	NP_009225.1:p.Arg1203Ter	R/*	stop_gained	0	1		ID0499
BRCA1	chr17_41244123_GC_G	'10/23	NM_007294.3:c.3424del	NP_009225.1:p.Ala1142HisfsTer13	A/X	frameshift_variant	3	1	ID0041; ID0087; ID0124	ID0585
BRCA1	chr17_41244167_A_T	'10/23	NM_007294.3:c.3381T>A	NP_009225.1:p.Tyr1127Ter	Y/*	stop_gained	1	0	ID0178
BRCA1	chr17_41244202_CTTCT_C	'10/23	NM_007294.3:c.3342_3345del	NP_009225.1:p.Glu1115Ter	EE/X	frameshift_variant	1	0	ID0237
BRCA1	chr17_41244213_TCTTG_T	'10/23	NM_007294.3:c.3331_3334del	NP_009225.1:p.Gln1111AsnfsTer5	QE/X	frameshift_variant	0	1		ID0430
BRCA1	chr17_41244218_CT_C	'10/23	NM_007294.3:c.3329del	NP_009225.1:p.Lys1110SerfsTer7	K/X	frameshift_variant	0	2		ID0430; ID0508
BRCA1	chr17_41244221_TTTTA_T	'10/23	NM_007294.3:c.3323_3326del	NP_009225.1:p.Ile1108LysfsTer8	IK/X	frameshift_variant	0	1		ID0508
BRCA1	chr17_41244258_CTT_C	'10/23	NM_007294.3:c.3288_3289del	NP_009225.1:p.Leu1098SerfsTer4	QS/QX	frameshift_variant	0	1		ID0480
BRCA1	chr17_41244333_AG_A	'10/23	NM_007294.3:c.3214del	NP_009225.1:p.Leu1072Ter	L/X	frameshift_variant	6	0	ID0028; ID0034; ID0075; ID0077; ID0197; ID0323
BRCA1	chr17_41244538_CAA_C	'10/23	NM_007294.3:c.3008_3009del	NP_009225.1:p.Phe1003Ter	F/X	frameshift_variant	0	1		ID0541
BRCA1	chr17_41244821_A_AT	'10/23	NM_007294.3:c.2726dup	NP_009225.1:p.Asn909LysfsTer6	N/KX	frameshift_variant	4	2	ID0176; ID0240; ID0257; ID0259	ID0452; ID0521
BRCA1	chr17_41244913_C_A	'10/23	NM_007294.3:c.2635G>T	NP_009225.1:p.Glu879Ter	E/*	stop_gained	2	2	ID0018; ID0037	ID0522; ID0572
BRCA1	chr17_41245029_CTG_C	'10/23	NM_007294.3:c.2517_2518del	NP_009225.1:p.His839GlnfsTer12	HS/QX	frameshift_variant	1	0	ID0095
BRCA1	chr17_41245293_AAC_A	'10/23	NM_007294.3:c.2253_2254del	NP_009225.1:p.Met751IlefsTer10	ML/IX	frameshift_variant	1	0	ID0271
BRCA1	chr17_41245363_CT_C	'10/23	NM_007294.3:c.2184del	NP_009225.1:p.Glu729LysfsTer7	R/X	frameshift_variant	0	1		ID0482
BRCA1	chr17_41245476_CTT_C	'10/23	NM_007294.3:c.2070_2071del	NP_009225.1:p.Arg691ThrfsTer2	KR/KX	frameshift_variant	0	1		ID0477
BRCA1	chr17_41245586_C_CT	'10/23	NM_007294.3:c.1961dup	NP_009225.1:p.Tyr655ValfsTer18	K/KX	frameshift_variant	0	1		ID0534
BRCA1	chr17_41245586_CT_C	'10/23	NM_007294.3:c.1961del	NP_009225.1:p.Lys654SerfsTer47	K/X	frameshift_variant	0	1		ID0489
BRCA1	chr17_41245674_A_AG	'10/23	NM_007294.3:c.1873dup	NP_009225.1:p.Leu625ProfsTer5	L/PX	frameshift_variant	1	0	ID0087
BRCA1	chr17_41245700_AG_A	'10/23	NM_007294.3:c.1847del	NP_009225.1:p.Ser616LeufsTer10	S/X	frameshift_variant	1	0	ID0045
BRCA1	chr17_41245847_A_AT	'10/23	NM_007294.3:c.1700dup	NP_009225.1:p.Asn567LysfsTer3	N/KX	frameshift_variant	0	2		ID0534; ID0548
BRCA1	chr17_41246039_CTTTAA_C	'10/23	NM_007294.3:c.1504_1508del	NP_009225.1:p.Leu502AlafsTer2	LK/X	frameshift_variant	1	1	ID0004	ID0487
BRCA1	chr17_41246455_TAGGATTCTCTG_T	'10/23	NM_007294.3:c.1082_1092del	NP_009225.1:p.Ser361Ter	SENP/X	frameshift_variant	0	2		ID0445; ID0493
BRCA1	chr17_41246490_C_T	'10/23	NM_007294.3:c.1058G>A	NP_009225.1:p.Trp353Ter	W/*	stop_gained	0	1		ID0520
BRCA1	chr17_41246494_C_A	'10/23	NM_007294.3:c.1054G>T	NP_009225.1:p.Glu352Ter	E/*	stop_gained	0	1		ID0379
BRCA1	chr17_41246565_CAT_C	'10/23	NM_007294.3:c.981_982del	NP_009225.1:p.Cys328Ter	TC/TX	frameshift_variant	2	0	ID0035; ID0086
BRCA1	chr17_41246698_G_A	'10/23	NM_007294.3:c.850C>T	NP_009225.1:p.Gln284Ter	Q/*	stop_gained	0	2		ID0424; ID0580
BRCA1	chr17_41246860_CAG_C	'10/23	NM_007294.3:c.686_687del	NP_009225.1:p.Ser229Ter	S/X	frameshift_variant	0	1		ID0538
BRCA1	chr17_41247941_T_C		NM_007294.3:c.594-2A>G			splice_acceptor_variant	0	1		ID0542
BRCA1	chr17_41251826_T_TA	'7/23	NM_007294.3:c.512dup	NP_009225.1:p.Gln172ThrfsTer10	I/IX	frameshift_variant	1	0	ID0103
BRCA1	chr17_41251867_TAG_T	'7/23	NM_007294.3:c.470_471del	NP_009225.1:p.Ser157Ter	S/X	frameshift_variant	0	3		ID0377; ID0415; ID0532
BRCA1	chr17_41267740_TA_T		NM_007294.3:c.134+2del			splice_donor_variant	0	1		ID0369
BRCA1	chr17_41267742_C_A		NM_007294.3:c.134+1G>T			splice_donor_variant	0	1		ID0352
BRCA1	chr17_41276044_ACT_A	'2/23	NM_007294.3:c.68_69del	NP_009225.1:p.Glu23ValfsTer17	E/X	frameshift_variant	1	0	ID0201
BRCA1	chr17_41276047_C_CT	'2/23	NM_007294.3:c.66dup	NP_009225.1:p.Glu23ArgfsTer18	-/X	frameshift_variant	1	1	ID0251	ID0628
BRCA1	chr17_41276111_C_A	'2/23	NM_007294.3:c.3G>T	NP_009225.1:p.Met1?	M/I	start_lost	1	0	ID0160
BRCA2	chr13_32893405_ACT_A	'3/27	NM_000059.3:c.262_263del	NP_000050.2:p.Leu88AlafsTer12	T/X	frameshift_variant	0	5		ID0348; ID0408; ID0500; ID0505; ID0524
BRCA2	chr13_32900751_G_A		NM_000059.3:c.631+1G>A			splice_donor_variant	1	2	ID0122	ID0441; ID0528
BRCA2	chr13_32903604_CTG_C	'8/27	NM_000059.3:c.658_659del	NP_000050.2:p.Val220IlefsTer4	TV/TX	frameshift_variant	1	0	ID0084
BRCA2	chr13_32905140_ACAAAT_A	'9/27	NM_000059.3:c.771_775del	NP_000050.2:p.Asn257LysfsTer17	TN/X	frameshift_variant	1	0	ID0316
BRCA2	chr13_32905146_CAA_C	'9/27	NM_000059.3:c.774_775del	NP_000050.2:p.Glu260SerfsTer15	Q/X	frameshift_variant	3	1	ID0113; ID0209; ID0221	ID0457
BRCA2	chr13_32906415_G_GA	'10/27	NM_000059.3:c.805dup	NP_000050.2:p.Thr269AsnfsTer7	G/GX	frameshift_variant	0	2		ID0534; ID0548
BRCA2	chr13_32906424_C_G	'10/27	NM_000059.3:c.809C>G	NP_000050.2:p.Ser270Ter	S/*	stop_gained	0	2		ID0390; ID0573
BRCA2	chr13_32906565_C_CA	'10/27	NM_000059.3:c.956dup	NP_000050.2:p.Asn319LysfsTer8	T/TX	frameshift_variant	2	1	ID0116; ID0223	ID0363
BRCA2	chr13_32906602_GA_G	'10/27	NM_000059.3:c.994del	NP_000050.2:p.Ile332PhefsTer17	K/X	frameshift_variant	0	1		ID0501
BRCA2	chr13_32906633_G_T	'10/27	NM_000059.3:c.1018G>T	NP_000050.2:p.Glu340Ter	E/*	stop_gained	0	1		ID0587
BRCA2	chr13_32906911_G_GA	'10/27	NM_000059.3:c.1298dup	NP_000050.2:p.Asn433LysfsTer19	-/X	frameshift_variant	0	1		ID0610
BRCA2	chr13_32906979_CAG_C	'10/27	NM_000059.3:c.1368_1369del	NP_000050.2:p.Lys457AlafsTer4	SE/SX	frameshift_variant	0	1		ID0602
BRCA2	chr13_32907375_CAAAT_C	'10/27	NM_000059.3:c.1763_1766del	NP_000050.2:p.Asn588SerfsTer25	TN/X	frameshift_variant	3	0	ID0040; ID0052; ID0137
BRCA2	chr13_32907382_GTTTA_G	'10/27	NM_000059.3:c.1773_1776del	NP_000050.2:p.Ile591MetfsTer22	FI/X	frameshift_variant	1	1	ID0057	ID0380
BRCA2	chr13_32907420_GA_G	'10/27	NM_000059.3:c.1813del	NP_000050.2:p.Ile605TyrfsTer9	G/X	frameshift_variant	0	1		ID0434
BRCA2	chr13_32907470_C_T	'10/27	NM_000059.3:c.1855C>T	NP_000050.2:p.Gln619Ter	Q/*	stop_gained	0	2		ID0516; ID0517
BRCA2	chr13_32910578_G_GA	'11/27	NM_000059.3:c.2091dup	NP_000050.2:p.Leu698ThrfsTer10	E/EX	frameshift_variant	0	2		ID0534; ID0548
BRCA2	chr13_32910585_TAC_T	'11/27	NM_000059.3:c.2095_2096del	NP_000050.2:p.Gln699ValfsTer8	LQ/LX	frameshift_variant	1	0	ID0026
BRCA2	chr13_32910630_A_AG	'11/27	NM_000059.3:c.2140dup	NP_000050.2:p.Glu714GlyfsTer5	Q/QX	frameshift_variant	2	0	ID0091; ID0149
BRCA2	chr13_32910661_CA_C	'11/27	NM_000059.3:c.2175del	NP_000050.2:p.Val726PhefsTer4	K/X	frameshift_variant	1	0	ID0239
BRCA2	chr13_32910667_AG_A	'11/27	NM_000059.3:c.2176del	NP_000050.2:p.Val726PhefsTer4	V/X	frameshift_variant	0	2		ID0608; ID0609
BRCA2	chr13_32910766_TC_T	'11/27	NM_000059.3:c.2275del	NP_000050.2:p.Leu759PhefsTer13	L/X	frameshift_variant	1	0	ID0148
BRCA2	chr13_32910831_C_G	'11/27	NM_000059.3:c.2339C>G	NP_000050.2:p.Ser780Ter	S/*	stop_gained	0	1		ID0366
BRCA2	chr13_32910931_TC_T	'11/27	NM_000059.3:c.2442del	NP_000050.2:p.Met815TrpfsTer10	P/X	frameshift_variant	1	0	ID0009
BRCA2	chr13_32910962_TTAAATG_T	'11/27	NM_000059.3:c.2471_2476del	NP_000050.2:p.Leu824_Glu826delinsTer	LNE/*	stop_gained	1	1	ID0031	ID0359
BRCA2	chr13_32911073_C_CA	'11/27	NM_000059.3:c.2588dup	NP_000050.2:p.Asn863LysfsTer18	Q/QX	frameshift_variant	0	1		ID0623
BRCA2	chr13_32911085_GA_G	'11/27	NM_000059.3:c.2595del	NP_000050.2:p.Glu866LysfsTer8	E/X	frameshift_variant	0	1		ID0475
BRCA2	chr13_32911104_C_A	'11/27	NM_000059.3:c.2612C>A	NP_000050.2:p.Ser871Ter	S/*	stop_gained	0	1		ID0544
BRCA2	chr13_32911297_TAAAC_T	'11/27	NM_000059.3:c.2808_2811del	NP_000050.2:p.Ala938ProfsTer21	KQ/X	frameshift_variant	4	3	ID0065; ID0198; ID0243; ID0325	ID0413; ID0523; ID0630
BRCA2	chr13_32911322_A_T	'11/27	NM_000059.3:c.2830A>T	NP_000050.2:p.Lys944Ter	K/*	stop_gained	0	1		ID0449
BRCA2	chr13_32911601_C_T	'11/27	NM_000059.3:c.3109C>T	NP_000050.2:p.Gln1037Ter	Q/*	stop_gained	3	2	ID0080; ID0088; ID0245	ID0481; ID0624
BRCA2	chr13_32911854_C_G	'11/27	NM_000059.3:c.3362C>G	NP_000050.2:p.Ser1121Ter	S/*	stop_gained	1	0	ID0207
BRCA2	chr13_32912089_CTG_C	'11/27	NM_000059.3:c.3599_3600del	NP_000050.2:p.Cys1200Ter	C/X	frameshift_variant	1	1	ID0100	ID0427
BRCA2	chr13_32912171_CTG_C	'11/27	NM_000059.3:c.3680_3681del	NP_000050.2:p.Leu1227GlnfsTer5	L/X	frameshift_variant	0	1		ID0454
BRCA2	chr13_32912206_GAA_G	'11/27	NM_000059.3:c.3716_3717del	NP_000050.2:p.Lys1239ThrfsTer3	K/X	frameshift_variant	2	0	ID0051; ID0234
BRCA2	chr13_32912337_CTG_C	'11/27	NM_000059.3:c.3847_3848del	NP_000050.2:p.Val1283LysfsTer2	TV/TX	frameshift_variant	2	0	ID0217; ID0282
BRCA2	chr13_32912448_ATG_A	'11/27	NM_000059.3:c.3957_3958del	NP_000050.2:p.Asn1319LysfsTer3	NE/KX	frameshift_variant	0	1		ID0438
BRCA2	chr13_32912495_G_T	'11/27	NM_000059.3:c.4003G>T	NP_000050.2:p.Glu1335Ter	E/*	stop_gained	0	1		ID0502
BRCA2	chr13_32912528_ACT_A	'11/27	NM_000059.3:c.4037_4038del	NP_000050.2:p.Thr1346SerfsTer5	T/X	frameshift_variant	0	1		ID0453
BRCA2	chr13_32912745_TA_T	'11/27	NM_000059.3:c.4257del	NP_000050.2:p.Asp1420IlefsTer28	I/X	frameshift_variant	0	1		ID0598
BRCA2	chr13_32912901_TAAGA_T	'11/27	NM_000059.3:c.4415_4418del	NP_000050.2:p.Lys1472ThrfsTer6	IR/X	frameshift_variant	1	0	ID0066
BRCA2	chr13_32912959_AATACTGA_TGTTTTT	'11/27	NM_000059.3:c.4467_4474delinsTGTTTTT	NP_000050.2:p.Lys1489AsnfsTer15	KILK/NVFX	frameshift_variant	1	1	ID0262	ID0594
BRCA2	chr13_32912961_TACTG_T	'11/27	NM_000059.3:c.4471_4474del	NP_000050.2:p.Leu1491LysfsTer12	IL/X	frameshift_variant	1	0	ID0027
BRCA2	chr13_32913318_CTG_C	'11/27	NM_000059.3:c.4829_4830del	NP_000050.2:p.Val1610GlyfsTer4	TV/TX	frameshift_variant	0	1		ID0626
BRCA2	chr13_32913381_C_CA	'11/27	NM_000059.3:c.4894dup	NP_000050.2:p.Ser1632LysfsTer7	S/SX	frameshift_variant	0	1		ID0548
BRCA2	chr13_32913403_T_TA	'11/27	NM_000059.3:c.4914dup	NP_000050.2:p.Val1639SerfsTer3	-/X	frameshift_variant	0	1		ID0514
BRCA2	chr13_32913457_C_A	'11/27	NM_000059.3:c.4965C>A	NP_000050.2:p.Tyr1655Ter	Y/*	stop_gained	1	0	ID0121
BRCA2	chr13_32913546_C_A	'11/27	NM_000059.3:c.5054C>A	NP_000050.2:p.Ser1685Ter	S/*	stop_gained	1	0	ID0241
BRCA2	chr13_32913655_CAG_C	'11/27	NM_000059.3:c.5164_5165del	NP_000050.2:p.Ser1722TyrfsTer4	S/X	frameshift_variant	2	0	ID0092; ID0267
BRCA2	chr13_32913702_ATACT_A	'11/27	NM_000059.3:c.5213_5216del	NP_000050.2:p.Thr1738IlefsTer2	DT/X	frameshift_variant	0	1		ID0431
BRCA2	chr13_32913836_C_CA	'11/27	NM_000059.3:c.5351dup	NP_000050.2:p.Asn1784LysfsTer3	Q/QX	frameshift_variant	0	2		ID0534; ID0548
BRCA2	chr13_32914065_CAATT_C	'11/27	NM_000059.3:c.5576_5579del	NP_000050.2:p.Ile1859LysfsTer3	TI/X	frameshift_variant	1	1	ID0188	ID0410
BRCA2	chr13_32914137_C_A	'11/27	NM_000059.3:c.5645C>A	NP_000050.2:p.Ser1882Ter	S/*	stop_gained	0	1		ID0395
BRCA2	chr13_32914148_C_T	'11/27	NM_000059.3:c.5656C>T	NP_000050.2:p.Gln1886Ter	Q/*	stop_gained	1	0	ID0007
BRCA2	chr13_32914172_T_TA	'11/27	NM_000059.3:c.5681dup	NP_000050.2:p.Tyr1894Ter	Y/*	stop_gained	0	1		ID0418
BRCA2	chr13_32914174_C_A	'11/27	NM_000059.3:c.5682C>A	NP_000050.2:p.Tyr1894Ter	Y/*	stop_gained	1	0	ID0222
BRCA2	chr13_32914174_C_G	'11/27	NM_000059.3:c.5682C>G	NP_000050.2:p.Tyr1894Ter	Y/*	stop_gained	1	0	ID0258
BRCA2	chr13_32914209_ACT_A	'11/27	NM_000059.3:c.5722_5723del	NP_000050.2:p.Leu1908ArgfsTer2	NS/NX	frameshift_variant	1	0	ID0104
BRCA2	chr13_32914219_T_TG	'11/27	NM_000059.3:c.5727_5728insG	NP_000050.2:p.Asn1910GlufsTer2	-/X	frameshift_variant	0	1		ID0462
BRCA2	chr13_32914265_C_T	'11/27	NM_000059.3:c.5773C>T	NP_000050.2:p.Gln1925Ter	Q/*	stop_gained	1	0	ID0336
BRCA2	chr13_32914458_C_CA	'11/27	NM_000059.3:c.5967dup	NP_000050.2:p.Asp1990ArgfsTer13	S/SX	frameshift_variant	0	2		ID0339; ID0497
BRCA2	chr13_32914569_CAAGAG_C	'11/27	NM_000059.3:c.6082_6086del	NP_000050.2:p.Glu2028LysfsTer19	TRE/TX	frameshift_variant	0	1		ID0559
BRCA2	chr13_32914587_C_CT	'11/27	NM_000059.3:c.6096dup	NP_000050.2:p.Ile2033TyrfsTer16	A/AX	frameshift_variant	0	1		ID0527
BRCA2	chr13_32914644_AT_A	'11/27	NM_000059.3:c.6154del	NP_000050.2:p.Ser2052HisfsTer18	N/X	frameshift_variant	1	0	ID0093
BRCA2	chr13_32914790_C_CA	'11/27	NM_000059.3:c.6302dup	NP_000050.2:p.Asn2101LysfsTer10	Q/QX	frameshift_variant	1	0	ID0090
BRCA2	chr13_32914814_CGT_C	'11/27	NM_000059.3:c.6325_6326del	NP_000050.2:p.Val2109Ter	R/X	frameshift_variant	0	1		ID0353
BRCA2	chr13_32914859_G_GA	'11/27	NM_000059.3:c.6373dup	NP_000050.2:p.Thr2125AsnfsTer4	E/EX	frameshift_variant	0	2		ID0534; ID0548
BRCA2	chr13_32914893_ATAACT_A	'11/27	NM_000059.3:c.6405_6409del	NP_000050.2:p.Asn2135LysfsTer3	NNL/NX	frameshift_variant	1	1	ID0114	ID0443
BRCA2	chr13_32914940_AAAGTT_CAGAAAA	'11/27	NM_000059.3:c.6448_6453delinsCAGAAAA	NP_000050.2:p.Lys2150GlnfsTer26	KV/QKX	frameshift_variant	1	0	ID0099
BRCA2	chr13_32914953_A_ATC	'11/27	NM_000059.3:c.6468_6469dup	NP_000050.2:p.Gln2157LeufsTer12	Y/YX	frameshift_variant	2	1	ID0244; ID0334	ID0426
BRCA2	chr13_32915038_AG_A	'11/27	NM_000059.3:c.6547del	NP_000050.2:p.Glu2183AsnfsTer8	E/X	frameshift_variant	1	0	ID0079
BRCA2	chr13_32915162_GA_G	'11/27	NM_000059.3:c.6673del	NP_000050.2:p.Thr2225GlnfsTer4	E/X	frameshift_variant	0	1		ID0341
BRCA2	chr13_32915214_C_CA	'11/27	NM_000059.3:c.6723dup	NP_000050.2:p.Asp2242ArgfsTer3	T/TX	frameshift_variant	1	0	ID0333
BRCA2	chr13_32920978_C_T	'13/27	NM_000059.3:c.6952C>T	NP_000050.2:p.Arg2318Ter	R/*	stop_gained	1	0	ID0162
BRCA2	chr13_32929123_C_G	'14/27	NM_000059.3:c.7133C>G	NP_000050.2:p.Ser2378Ter	S/*	stop_gained	0	1		ID0402
BRCA2	chr13_32929156_GA_G	'14/27	NM_000059.3:c.7169del	NP_000050.2:p.Asn2390MetfsTer4	R/X	frameshift_variant	1	0	ID0294
BRCA2	chr13_32929366_AAAAC_A	'14/27	NM_000059.3:c.7379_7382del	NP_000050.2:p.Asn2460ThrfsTer8	KN/X	frameshift_variant	1	2	ID0010	ID0553; ID0599
BRCA2	chr13_32930595_A_AT	'15/27	NM_000059.3:c.7467dup	NP_000050.2:p.Ile2490TyrfsTer7	D/DX	frameshift_variant	0	1		ID0343
BRCA2	chr13_32930609_C_T	'15/27	NM_000059.3:c.7480C>T	NP_000050.2:p.Arg2494Ter	R/*	stop_gained	1	0	ID0216
BRCA2	chr13_32930630_C_T	'15/27	NM_000059.3:c.7501C>T	NP_000050.2:p.Gln2501Ter	Q/*	stop_gained	0	3		ID0354; ID0399; ID0450
BRCA2	chr13_32930645_C_T	'15/27	NM_000059.3:c.7516C>T	NP_000050.2:p.Gln2506Ter	Q/*	stop_gained	0	1		ID0498
BRCA2	chr13_32930687_C_T	'15/27	NM_000059.3:c.7558C>T	NP_000050.2:p.Arg2520Ter	R/*	stop_gained	0	1		ID0391
BRCA2	chr13_32931890_T_G	'16/27	NM_000059.3:c.7629T>G	NP_000050.2:p.Tyr2543Ter	Y/*	stop_gained	0	1		ID0584
BRCA2	chr13_32931931_CAG_C	'16/27	NM_000059.3:c.7673_7674del	NP_000050.2:p.Glu2558ValfsTer7	AE/AX	frameshift_variant	0	1		ID0472
BRCA2	chr13_32936732_G_A	'17/27	NM_000059.3:c.7878G>A	NP_000050.2:p.Trp2626Ter	W/*	stop_gained	0	1		ID0625
BRCA2	chr13_32936831_G_A		NM_000059.3:c.7976+1G>A			splice_donor_variant	0	1		ID0350
BRCA2	chr13_32937569_AGACT_A	'18/27	NM_000059.3:c.8234_8237del	NP_000050.2:p.Leu2745GlnfsTer31	RL/X	frameshift_variant	0	1		ID0356
BRCA2	chr13_32945189_CTA_C	'20/27	NM_000059.3:c.8585_8586del	NP_000050.2:p.Leu2862ArgfsTer6	L/X	frameshift_variant	1	0	ID0089
BRCA2	chr13_32950815_AC_A	'21/27	NM_000059.3:c.8642del	NP_000050.2:p.Thr2881LysfsTer10	T/X	frameshift_variant	0	1		ID0620
BRCA2	chr13_32953568_C_T	'22/27	NM_000059.3:c.8869C>T	NP_000050.2:p.Gln2957Ter	Q/*	stop_gained	1	0	ID0229
BRCA2	chr13_32953612_GT_G	'22/27	NM_000059.3:c.8915del	NP_000050.2:p.Leu2972CysfsTer4	L/X	frameshift_variant	1	0	ID0296
BRCA2	chr13_32953892_CTGAG_C	'23/27	NM_000059.3:c.8961_8964del	NP_000050.2:p.Ser2988PhefsTer12	LS/X	frameshift_variant	1	0	ID0319
BRCA2	chr13_32953903_G_A	'23/27	NM_000059.3:c.8970G>A	NP_000050.2:p.Trp2990Ter	W/*	stop_gained	0	1		ID0605
BRCA2	chr13_32953960_T_G	'23/27	NM_000059.3:c.9027T>G	NP_000050.2:p.Tyr3009Ter	Y/*	stop_gained	4	0	ID0036; ID0039; ID0073; ID0249
BRCA2	chr13_32954272_G_GA	'24/27	NM_000059.3:c.9253dup	NP_000050.2:p.Thr3085AsnfsTer26	-/X	frameshift_variant	0	3		ID0432; ID0534; ID0548
BRCA2	chr13_32968839_C_CGTCT	'25/27	NM_000059.3:c.9271_9274dup	NP_000050.2:p.Tyr3092CysfsTer20	-/VX	frameshift_variant	0	1		ID0510
BRCA2	chr13_32968845_T_G	'25/27	NM_000059.3:c.9276T>G	NP_000050.2:p.Tyr3092Ter	Y/*	stop_gained	0	2		ID0364; ID0512
BRCA2	chr13_32968863_C_A	'25/27	NM_000059.3:c.9294C>A	NP_000050.2:p.Tyr3098Ter	Y/*	stop_gained	0	2		ID0455; ID0571
BRCA2	chr13_32968863_C_G	'25/27	NM_000059.3:c.9294C>G	NP_000050.2:p.Tyr3098Ter	Y/*	stop_gained	2	1	ID0285; ID0297	ID0551
BRCA2	chr13_32968898_A_AT	'25/27	NM_000059.3:c.9330dup	NP_000050.2:p.Glu3111Ter	N/NX	frameshift_variant	0	1		ID0560
BRCA2	chr13_32968949_G_A	'25/27	NM_000059.3:c.9380G>A	NP_000050.2:p.Trp3127Ter	W/*	stop_gained	1	0	ID0193
BRCA2	chr13_32968951_C_T	'25/27	NM_000059.3:c.9382C>T	NP_000050.2:p.Arg3128Ter	R/*	stop_gained	1	0	ID0125
BRCA2	chr13_32968968_AG_A	'25/27	NM_000059.3:c.9401del	NP_000050.2:p.Gly3134AlafsTer29	G/X	frameshift_variant	2	0	ID0126; ID0165
BRCA2	chr13_32968981_TTA_T	'25/27	NM_000059.3:c.9414_9415del	NP_000050.2:p.Leu3138PhefsTer11	L/X	frameshift_variant	1	0	ID0286
CHEK2	chr22_29090022_G_A	'13/15	NM_007194.3:c.1459C>T	NP_009125.1:p.Gln487Ter	Q/*	stop_gained	3	1	ID0059; ID0107; ID0248	ID0622
CHEK2	chr22_29090027_C_T	'13/15	NM_007194.3:c.1454G>A	NP_009125.1:p.Trp485Ter	W/*	stop_gained	1	0	ID0318
CHEK2	chr22_29091856_AG_A	'11/15	NM_007194.3:c.1100del	NP_009125.1:p.Thr367MetfsTer15	T/X	frameshift_variant	0	4		ID0421; ID0448; ID0456; ID0495
CHEK2	chr22_29092887_A_C		NM_007194.3:c.1095+2T>G			splice_donor_variant	1	0	ID0143
CHEK2	chr22_29095913_T_TC	'9/15	NM_007194.3:c.920dup	NP_009125.1:p.Glu308ArgfsTer4	G/GX	frameshift_variant	0	2		ID0534; ID0548
CHEK2	chr22_29106048_C_A		NM_007194.3:c.793-1G>T			splice_acceptor_variant	1	0	ID0085
CHEK2	chr22_29121232_C_CT	'3/15	NM_007194.3:c.442dup	NP_009125.1:p.Arg148LysfsTer6	R/KX	frameshift_variant	1	0	ID0015
CHEK2	chr22_29121266_G_A	'3/15	NM_007194.3:c.409C>T	NP_009125.1:p.Arg137Ter	R/*	stop_gained	0	1		ID0578
CHEK2	chr22_29130427_G_A	'2/15	NM_007194.3:c.283C>T	NP_009125.1:p.Arg95Ter	R/*	stop_gained	0	1		ID0447
CHEK2	chr22_29130433_A_AG	'2/15	NM_007194.3:c.276dup	NP_009125.1:p.Trp93LeufsTer15	-/X	frameshift_variant	0	2		ID0534; ID0548
CHEK2	chr22_29130462_TG_T	'2/15	NM_007194.3:c.247del	NP_009125.1:p.Gln83LysfsTer27	Q/X	frameshift_variant	0	1		ID0600
CHEK2	chr22_29130612_G_C	'2/15	NM_007194.3:c.98C>G	NP_009125.1:p.Ser33Ter	S/*	stop_gained	1	0	ID0012
PALB2	chr16_23619279_G_A	'12/13	NM_024675.3:c.3256C>T	NP_078951.2:p.Arg1086Ter	R/*	stop_gained	1	0	ID0003
PALB2	chr16_23625382_CT_C	'11/13	NM_024675.3:c.3143del	NP_078951.2:p.Lys1048ArgfsTer27	K/X	frameshift_variant	1	0	ID0261
PALB2	chr16_23625413_C_T		NM_024675.3:c.3114-1G>A			splice_acceptor_variant	0	1		ID0351
PALB2	chr16_23632769_A_AG	'10/13	NM_024675.3:c.3026dup	NP_078951.2:p.Glu1010Ter	P/PX	frameshift_variant	0	2		ID0534; ID0548
PALB2	chr16_23632800_C_T		NM_024675.3:c.2997-1G>A			splice_acceptor_variant	1	0	ID0166
PALB2	chr16_23634318_C_A	'9/13	NM_024675.3:c.2968G>T	NP_078951.2:p.Glu990Ter	E/*	stop_gained	4	4	ID0082; ID0211; ID0295; ID0309	ID0503; ID0526; ID0590; ID0618
PALB2	chr16_23635403_G_GT	'8/13	NM_024675.3:c.2760dup	NP_078951.2:p.Gln921ThrfsTer7	-/X	frameshift_variant	0	1		ID0547
PALB2	chr16_23637697_CG_C	'7/13	NM_024675.3:c.2607del	NP_078951.2:p.Val870Ter	S/X	frameshift_variant	0	1		ID0392
PALB2	chr16_23641139_G_C	'5/13	NM_024675.3:c.2336C>G	NP_078951.2:p.Ser779Ter	S/*	stop_gained	1	0	ID0005
PALB2	chr16_23641218_G_A	'5/13	NM_024675.3:c.2257C>T	NP_078951.2:p.Arg753Ter	R/*	stop_gained	1	0	ID0202
PALB2	chr16_23641306_CAT_C	'5/13	NM_024675.3:c.2167_2168del	NP_078951.2:p.Met723ValfsTer21	M/X	frameshift_variant	1	2	ID0330	ID0554; ID0595
PALB2	chr16_23641463_A_C	'5/13	NM_024675.3:c.2012T>G	NP_078951.2:p.Leu671Ter	L/*	stop_gained	1	0	ID0266
PALB2	chr16_23641691_TC_T	'5/13	NM_024675.3:c.1783del	NP_078951.2:p.Asp595MetfsTer4	D/X	frameshift_variant	0	1		ID0423
PALB2	chr16_23646324_T_A	'4/13	NM_024675.3:c.1543A>T	NP_078951.2:p.Lys515Ter	K/*	stop_gained	1	0	ID0071
PALB2	chr16_23646627_G_A	'4/13	NM_024675.3:c.1240C>T	NP_078951.2:p.Arg414Ter	R/*	stop_gained	0	1		ID0506
PALB2	chr16_23646708_A_AG	'4/13	NM_024675.3:c.1158dup	NP_078951.2:p.Ser387LeufsTer14	-/X	frameshift_variant	1	0	ID0030
PALB2	chr16_23646733_AG_A	'4/13	NM_024675.3:c.1133del	NP_078951.2:p.Pro378LeufsTer46	P/X	frameshift_variant	1	0	ID0056
PALB2	chr16_23646807_AT_A	'4/13	NM_024675.3:c.1059del	NP_078951.2:p.Lys353AsnfsTer3	K/X	frameshift_variant	1	2	ID0029	ID0486; ID0563
PALB2	chr16_23646809_TTC_T	'4/13	NM_024675.3:c.1056_1057del	NP_078951.2:p.Lys353IlefsTer7	EK/EX	frameshift_variant	1	0	ID0128
PALB2	chr16_23646813_CTGTT_C	'4/13	NM_024675.3:c.1050_1053del	NP_078951.2:p.Thr351ArgfsTer4	QT/X	frameshift_variant	0	2		ID0416; ID0565
PALB2	chr16_23646825_G_A	'4/13	NM_024675.3:c.1042C>T	NP_078951.2:p.Gln348Ter	Q/*	stop_gained	0	1		ID0404
PALB2	chr16_23646825_GTTCTT_G	'4/13	NM_024675.3:c.1037_1041del	NP_078951.2:p.Lys346ThrfsTer13	KE/X	frameshift_variant	0	3		ID0403; ID0496; ID0531
PALB2	chr16_23646980_A_AT	'4/13	NM_024675.3:c.886dup	NP_078951.2:p.Met296AsnfsTer7	M/NX	frameshift_variant	0	1		ID0548
PALB2	chr16_23647027_GT_G	'4/13	NM_024675.3:c.839del	NP_078951.2:p.Asn280ThrfsTer8	N/X	frameshift_variant	0	1		ID0342
PALB2	chr16_23647439_AGC_GG	'4/13	NM_024675.3:c.426_428delinsCC	NP_078951.2:p.Lys142AsnfsTer35	KL/NX	frameshift_variant	0	1		ID0607
PALB2	chr16_23647528_TG_T	'4/13	NM_024675.3:c.338del	NP_078951.2:p.Pro113GlnfsTer64	P/X	frameshift_variant	0	1		ID0583
PALB2	chr16_23647530_GG_T	'4/13	NM_024675.3:c.336_337delinsA	NP_078951.2:p.Pro113GlnfsTer64	GP/GX	frameshift_variant	2	0	ID0025; ID0189
PALB2	chr16_23649170_C_T		NM_024675.3:c.211+1G>A			splice_donor_variant	1	3	ID0155	ID0513; ID0519; ID0581
PALB2	chr16_23649275_T_C		NM_024675.3:c.109-2A>G			splice_acceptor_variant	1	0	ID0255
PALB2	chr16_23649426_T_A	'2/13	NM_024675.3:c.73A>T	NP_078951.2:p.Lys25Ter	K/*	stop_gained	0	1		ID0419
PALB2	chr16_23652472_C_A	'1/13	NM_024675.3:c.7G>T	NP_078951.2:p.Glu3Ter	E/*	stop_gained	3	1	ID0014; ID0038; ID0094	ID0411
RAD51C	chr17_56772324_ACT_A	'2/9	NM_058216.2:c.181_182del	NP_478123.1:p.Leu61AlafsTer11	T/X	frameshift_variant	0	1		ID0619
RAD51C	chr17_56772535_G_GA	'2/9	NM_058216.2:c.394dup	NP_478123.1:p.Thr132AsnfsTer23	G/GX	frameshift_variant	5	2	ID0067; ID0110; ID0181; ID0224; ID0322	ID0386; ID0534
RAD51C	chr17_56787287_GT_G	'5/9	NM_058216.2:c.774del	NP_478123.1:p.Thr259LeufsTer4	R/X	frameshift_variant	0	1		ID0420
RAD51C	chr17_56801399_A_C		NM_058216.2:c.905-2A>C			splice_acceptor_variant	5	2	ID0106; ID0233; ID0242; ID0275; ID0315	ID0401; ID0603
RAD51D	chr17_33428225_G_A	'9/10	NM_002878.3:c.898C>T	NP_002869.3:p.Arg300Ter	R/*	stop_gained	0	1		ID0543
RAD51D	chr17_33434387_G_A	'4/10	NM_002878.3:c.343C>T	NP_002869.3:p.Gln115Ter	Q/*	stop_gained	2	0	ID0049; ID0305
RAD51D	chr17_33434458_T_TTA	'4/10	NM_002878.3:c.270_271dup	NP_002869.3:p.Lys91IlefsTer13	K/IX	frameshift_variant	9	4	ID0002; ID0062; ID0101; ID0109; ID0136; ID0172; ID0190; ID0273; ID0314	ID0376; ID0394; ID0440; ID0579
TP53	chr17_7573009_C_T		NM_000546.5:c.1101-1G>A			splice_acceptor_variant	1	0	ID0200
TP53	chr17_7573943_T_TC	'10/11	NM_000546.5:c.1083dup	NP_000537.3:p.Ser362GlufsTer20	-/X	frameshift_variant	0	2		ID0534; ID0548
TP53	chr17_7578397_T_TG	'5/11	NM_000546.5:c.532dup	NP_000537.3:p.His178ProfsTer3	H/PX	frameshift_variant	0	2		ID0534; ID0548

## Sheet: sT3
Table S3. Carriers of protein truncating variants (PTV) in 4,284 breast cancer patients from the Singapore Breast Cancer Cohort (SGBCC) and 3,316 patients from the Malaysian Breast Cancer Genetic Study (MyBrCa). * One carrier had multiple mutation in BRCA1. ^ 4 carriers have PTV in more than one gene, 20 carriers had multiple mutation.
	SGBCC			MyBrCa
PTV	Non-carrier	Carrier		Non-carrier	Carrier
ATM	4,263 (100%)	21 (0%)		3,299 (99%)	17 (1%)
BRCA1	4,243 (99%)	41 (1%)		3,264 (98%)	52 (2%)
BRCA2	4,212 (98%)	72 (2%)		3,236 (98%)	80 (2%)
CHEK2	4,276 (100%)	8 (0%)		3,306 (100%)	10 (0%)
PALB2	4,261 (99%)	23 (1%)		3,287 (99%)	29 (1%)
BARD1	4,279 (100%)	5 (0%)		3,312 (100%)	4 (0%)
RAD51C	4,274 (100%)	10 (0%)		3,310 (100%)	6 (0%)
RAD51D	4,273 (100%)	11 (0%)		3,311 (100%)	5 (0%)
TP53	4,283 (100%)	1 (0%)		3,314 (100%)	2 (0%)
PTV one or more of the nine genes	4,092 (96%)	192 (4%)*		3,123 (94%)	193 (6%)^

## Sheet: sT4
Table S4. Characteristics of cohorts: The Singapore Breast Cancer Cohort (SGBCC), the Malaysian Breast Cancer Genetic Study (MyBrCa), and the Singapore Chinese Health Study (SCHS). *Of 418 breast cancer patients
	Analytical cohorts in main analysis			Validation cohort
	SGBCC	MyBrCa		SCHS
	n=4,284	n=3,316		n=10,260
Study population, at enrollment	Breast cancer patients, recruited at restructured hospitals - National University Hospital, Tan Tock Seng Hospital, Singapore General Hospital, National Cancer Centre Singapore, and Changi General Hospital	Breast cancer patients, recruited at the University Malaya Medical Centre (public hospital), and Subang Jaya Medical Centre (private hospital).		Prospective cohort of Chinese women without personal history of breast cancer recruited from the general population
Enrollment period	2009 to 2016	2002 to 2016		1993 to 1998
Median age at enrollment (IQR)	57 (51 – 64)	52 (45 – 60)		53 (48 – 59)
Missing, n		2
Median age at diagnosis (IQR)	53 (46 – 60)	51 (44 – 59)		65 (60 – 70)*
Case-type
Incidence (enrolled within one year of diagnosis)	1,779 (42%)	2,732 (82%)		418
Prevalence	2,505 (58%)	582 (18%)		-
Missing		2 (0%)		-
Ethnicity
Chinese	3,505 (82%)	2,219 (67%)		10,213 (100%)
Malay	564 (13%)	581 (18%)		-
Indian	212 (5%)	433 (13%)		-
Other	3 (0%)	79 (2%)		-
Unknown		4 (0%)		-
Age at menarche, years, n (%)
≥14	1,395 (33%)	817 (25%)		4,482 (44%)
12 to 13	2,293 (54%)	1,675 (51%)		4,027 (39%)
<12	443 (10%)	360 (11%)		1,703 (17%)
Unknown	153 (4%)	464 (14%)		1 (0%)
Age at first birth, years, n (%)
<20	170 (4%)	165 (5%)		1,699 (17%)
20 to 25	803 (19%)	676 (20%)		3,839 (38%)
25 to 30	1,307 (31%)	982 (30%)		2,855 (28%)
≥30	1,062 (25%)	730 (22%)		1,088 (11%)
Nulliparous	923 (22%)	371 (11%)		722 (7%)
Unknown	19 (0%)	392 (12%)		10 (0%)
Family history of breast cancer
No	3,502 (82%)	2,862 (86%)		10,033 (98%)
Yes	678 (16%)	454 (14%)		180 (2%)
Number of first degree relatives with ovarian cancer
No	4,175 (97%)	3,269 (99%)		-
Yes	109 (3%)	42 (1%)		-
Carriers of breast cancer predisposition genes, n (%)
Non-carrier	4,092 (96%)	3,123 (94%)		-
Carrier	192 (4%)	193 (6%)		-
Median five-year absolute risk (IQR)
Gail model	1.0 (0.8 – 1.2)	0.9 (0.6 – 1.2)		0.8 (0.7 – 1.0)
Polygenic risk score (PRS)	1.1 (0.7 – 1.6)	1.0 (0.6 – 1.5)		0.9 (0.6 – 1.3)

## Sheet: sT5
Table S5. Agreement between the five criteria in identifying breast cancer patients at high risk of breast cancer, using Kappa agreement score. Polygenic risk scores (PRS) are standardized based on their population's controls mean and standard deviation presented in Supplementary Method Table 3. SGBCC: Singapore Breast Cancer Cohort, MyBrCa: Malaysian Breast Cancer Genetic Study.
		High risk criteria
Population		Family history of breast or ovarian cancer (Yes)	Gail model absolute risk ≥1.3%	PTV 9 genes (carriers)	PRS-313-EURO absolute risk ≥1.3%	PRS-287-ADAPTED absolute risk ≥1.3%
SGBCC and MyBrCa	Family history of breast or ovarian cancer (Yes)		0.621 (p<0.001)	0.074 (p<0.001)	0.038 (p<0.001)	0.029 (p=0.004)
	Gail model absolute risk ≥1.3%	Substantial		0.007 (p=0.414)	0.095 (p<0.001)	0.077 (p<0.001)
	PTV 9 genes (carriers)	Slight	Slight		-0.025 (p<0.001)	-0.021 (p<0.001)
	PRS-313-EURO absolute risk ≥1.3%	Slight	Slight	Poor		0.854 (p<0.001)
	PRS-287-ADAPTED absolute risk ≥1.3%	Slight	Slight	Poor	Almost perfect
SGBCC	Family history of breast or ovarian cancer (Yes)		0.667 (p<0.001)	0.072 (p<0.001)	0.027 (p=0.044)	0.02 (p=0.134)
	Gail model absolute risk ≥1.3%	Substantial		0.017 (p=0.109)	0.074 (p<0.001)	0.06 (p<0.001)
	PTV 9 genes (carriers)	Slight	Slight		-0.025 (p=0.001)	-0.021 (p=0.007)
	PRS-313-EURO absolute risk ≥1.3%	Slight	Slight	Poor		0.855 (p<0.001)
	PRS-287-ADAPTED absolute risk ≥1.3%	Slight	Slight	Poor	Almost perfect
MyBrCa	Family history of breast or ovarian cancer (Yes)		0.557 (p<0.001)	0.08 (p<0.001)	0.051 (p<0.001)	0.039 (p=0.010)
	Gail model absolute risk ≥1.3%	Moderate		-0.006 (p=0.674)	0.128 (p<0.001)	0.098 (p<0.001)
	PTV 9 genes (carriers)	Slight	Poor		-0.023 (p=0.029)	-0.02 (p=0.059)
	PRS-313-EURO absolute risk ≥1.3%	Slight	Slight	Poor		0.847 (p<0.001)
	PRS-287-ADAPTED absolute risk ≥1.3%	Slight	Slight	Poor	Almost perfect

## Sheet: sT6
Table S6. Agreement between the five criteria in identifying young [aged <50 years] breast cancer patients at high risk of breast cancer, using Kappa agreement score. Polygenic risk scores (PRS) are standardized based on their population's controls mean and standard deviation presented in Supplementary Methods Table 3. SGBCC: Singapore Breast Cancer Cohort, MyBrCa: Malaysian Breast Cancer Genetic…
		High risk criteria
Population		Family history of breast or ovarian cancer (Yes)	Gail model absolute risk ≥1.3%	PTV 9 genes (carriers)	PRS-313-EURO absolute risk ≥1.3%	PRS-287-ADAPTED absolute risk ≥1.3%
SGBCC and MyBrCa	Family history of breast or ovarian cancer (Yes)		0.644 (p<0.001)	0.122 (p<0.001)	0.012 (p=0.476)	0 (p=1.000)
	Gail model absolute risk ≥1.3%	Substantial		0.03 (p=0.075)	0.052 (p<0.001)	0.033 (p=0.033)
	PTV 9 genes (carriers)	Slight	Slight		-0.04 (p=0.004)	-0.031 (p=0.022)
	PRS-313-EURO absolute risk ≥1.3%	Slight	Slight	Poor		0.844 (p<0.001)
SGBCC	Family history of breast or ovarian cancer (Yes)		0.737 (p<0.001)	0.097 (p<0.001)	0.037 (p=0.116)	0.024 (p=0.319)
	Gail model absolute risk ≥1.3%	Substantial		0.045 (p=0.053)	0.042 (p=0.050)	0.02 (p=0.338)
	PTV 9 genes (carriers)	Slight	Slight		-0.051 (p=0.004)	-0.048 (p=0.007)
	PRS-313-EURO absolute risk ≥1.3%	Slight	Slight	Poor		0.852 (p<0.001)
MyBrCa	Family history of breast or ovarian cancer (Yes)		0.514 (p<0.001)	0.158 (p<0.001)	-0.038 (p=0.119)	-0.037 (p=0.118)
	Gail model absolute risk ≥1.3%	Moderate		0.015 (p=0.547)	0.059 (p=0.011)	0.053 (p=0.019)
	PTV 9 genes (carriers)	Slight	Slight		-0.02 (p=0.361)	-0.013 (p=0.521)
	PRS-313-EURO absolute risk ≥1.3%	Poor	Slight	Poor		0.826 (p<0.001)

## Sheet: sT7
Table S7. List of 313 variants in the polygenic risk score. Presented are minor allele frequency and risk allele frequency from the Singapore Chinese Health Study (SCHS).
Variant	Chromosome	Position	Minor allele	Alternate allele	Minor allele frequency	Risk allele	Risk allele frequency
rs612683	1	100880328	A	T	0.4439	T	0.5561
rs616488	1	10566215	G	A	0.3421	G	0.3421
rs56097627	1	110198129	CAAA	C	0.03786	C	0.96214
rs7513707	1	114445880	G	A	0.3877	A	0.6123
rs12406858	1	118141492	C	A	0.4408	C	0.4408
rs637868	1	120257110	T	C	0.07004	C	0.92996
rs11249433	1	121280613	G	A	0.02522	G	0.02522
rs111458676	1	121287994	G	A	0.1509	G	0.1509
rs72127681	1	145604302	CT	C	0.1951	CT	0.1951
rs11205303	1	149906413	C	T	0.3324	C	0.3324
rs12091730	1	155556971	G	A	0.3409	A	0.6591
rs139315904	1	168171052	C	CA	0.0004433	C	0.0004433
rs11463354	1	172328767	TA	T	0.1246	TA	0.1246
rs2992756	1	18807339	T	C	0.1531	C	0.8469
rs35383942	1	201437832	T	C	0.002926	T	0.002926
rs6686987	1	202184600	T	C	0.245	T	0.245
rs7514172	1	203770448	A	T	0.3331	A	0.3331
rs11268668	1	204502514	T	TTCTGAAACAGGG	0.006475	TTCTGAAACAGGG	0.993525
rs2785646	1	208076291	A	G	0.02758	A	0.02758
rs2576261	1	217053815	G	T	0.1582	G	0.1582
rs11117758	1	217220574	A	G	0.0457	A	0.0457
rs11118563	1	220671050	T	C	0.3188	T	0.3188
rs72755295	1	242034263	G	A	0.00377	G	0.00377
rs4233486	1	41380440	C	T	0.3661	T	0.6339
rs114282204	1	41389220	C	T	0.00133	C	0.00133
rs144105764	1	46670206	T	TC	0.01507	T	0.01507
rs56168262	1	51467096	C	CT	0.2443	C	0.2443
rs707475	1	7917076	A	G	0.2028	A	0.2028
rs17426269	1	88156923	A	G	0.0007093	A	0.0007093
rs2151842	1	88428199	A	C	0.1027	A	0.1027
rs78425380	2	10138983	C	T	0.0008423	C	0.0008423
rs6746250	2	121058254	G	A	0.3983	G	0.3983
rs17625845	2	121089731	C	T	0.06534	C	0.06534
rs10164550	2	121159205	A	G	0.1498	A	0.1498
rs10179592	2	121246568	T	C	0.2581	C	0.7419
rs17726078	2	172974566	G	C	0.1965	G	0.1965
rs1550622	2	174212910	A	G	0.01105	G	0.98895
rs2356656	2	192381934	C	T	0.07154	T	0.92846
rs6743383	2	19315675	T	A	0.395	A	0.605
rs10197246	2	202204741	T	C	0.2902	C	0.7098
rs4442975	2	217920769	G	T	0.1066	T	0.8934
2:217955896:GA:G	2	217955896	G	GA	0.003502	G	0.003502
rs11693806	2	218292158	G	C	0.342	G	0.342
rs3791977	2	218714845	A	G	0.2673	A	0.2673
rs4676356	2	241388857	C	A	0.001818	A	0.998182
rs6725517	2	25129473	G	A	0.4031	G	0.4031
rs12472404	2	29179452	G	C	0.1835	C	0.8165
rs4322799	2	29615233	C	T	0.01199	C	0.01199
rs11406722	2	39699510	C	CT	0.1174	CT	0.8826
rs6756513	2	70172587	A	G	0.2443	A	0.2443
rs1036759	2	88358825	C	G	0.2743	C	0.2743
rs34207738	3	141112859	C	CTT	0.05624	C	0.05624
rs58058861	3	172285237	A	G	0.3192	A	0.3192
rs9882792	3	189774456	T	C	0.08201	T	0.08201
rs552647	3	27353716	A	C	0.2429	A	0.2429
c3_pos27363668	3	27388664	G	C	0.1306	G	0.1306
rs112476261	3	29294845	T	C	0	T	0
rs17838698	3	30684907	C	T	0.2991	T	0.7009
rs56387622	3	46888198	C	T	0.1326	C	0.1326
rs6762558	3	4742251	G	A	0.09708	G	0.09708
3:49709912:C:CT	3	49709912	CT	C	0.03305	CT	0.03305
rs138866686	3	55970777	AT	A	0	AT	0
rs2886671	3	59373745	C	T	0.3137	T	0.6863
rs147250346	3	63887449	TTG	T	0.1434	TTG	0.1434
rs9825432	3	71620370	G	T	0.02589	G	0.02589
rs13066793	3	87037543	G	A	0.006874	G	0.006874
rs639355	3	99403877	G	A	0.492	A	0.508
rs62331150	4	106069013	G	T	0.391	T	0.609
rs147399132	4	126752992	AAT	A	0.3507	AAT	0.3507
rs56039025	4	143467195	T	C	0.03069	T	0.03069
rs138786872	4	151218296	C	CATATTT	0.2191	C	0.2191
rs28436676	4	175842495	A	G	0.291	A	0.291
rs62334414	4	175847436	A	C	0.01237	A	0.01237
rs13147907	4	187503758	T	A	0.4175	T	0.4175
rs10012017	4	38784633	T	G	0.4309	T	0.4309
4:84370124:TAA:TA	4	84370124	TAA	TA	0.308	TA	0.692
rs17014016	4	89240476	A	G	0.005807	A	0.005807
rs147404208	4	92594859	TTCTTTC	T	0.3961	T	0.6039
rs17157372	5	104300273	T	G	0.05408	T	0.05408
rs335160	5	122478676	C	A	0.4031	A	0.5969
rs1428387	5	122705244	T	C	0.08816	T	0.08816
rs10069690	5	1279790	T	C	0.1706	T	0.1706
rs3215401	5	1296255	AG	A	0.3965	AG	0.3965
rs6860806	5	131640536	G	A	0.2756	G	0.2756
rs6596100	5	132407058	T	C	0.105	T	0.105
rs62329727	5	1353077	C	T	0.000133	C	0.000133
rs1432679	5	158244083	T	C	0.3738	T	0.3738
rs17611291	5	16231194	C	G	0.165	C	0.165
rs10074269	5	169591460	C	T	0.4681	C	0.4681
rs6864691	5	173358154	A	G	0.285	A	0.285
rs4868701	5	176134882	T	C	0.4974	C	0.5026
rs4866496	5	2777029	G	A	0.2179	A	0.7821
rs35130031	5	32579616	T	TCA	0.1127	T	0.1127
rs116095464	5	345109	C	T	0.003724	C	0.003724
rs58166936	5	44508264	GT	G	0.004478	GT	0.004478
rs187108781	5	44619502	G	A	0.0002216	G	0.0002216
rs4613718	5	44649944	C	T	0.4371	T	0.5629
rs10941679	5	44706498	A	G	0.4926	G	0.5074
rs17343002	5	44853593	C	G	0.0341	C	0.0341
rs199562199	5	52679539	CA	C	0.1809	CA	0.1809
rs113803968	5	55662540	CT	C	0.3903	CT	0.3903
rs889310	5	55965167	C	T	0.4508	T	0.5492
rs16886165	5	56023083	G	T	0.3778	G	0.3778
rs76250845	5	56042972	T	C	0.1195	T	0.1195
rs11949391	5	56045081	C	T	0.04504	C	0.04504
rs113778879	5	58241712	C	T	0.2929	T	0.7071
rs3010266	5	71965007	A	G	0.1217	A	0.1217
rs157557	5	73234583	C	T	0.4149	C	0.4149
rs144028731	5	77155397	G	GT	0.2013	G	0.2013
rs34525310	5	79180995	GA	G	0.3936	GA	0.3936
rs146817970	5	81512947	T	TA	0.0004433	T	0.0004433
rs332529	5	90789470	A	G	0.4655	A	0.4655
rs55941023	6	130341728	C	CT	0.07878	CT	0.92122
rs418053	6	13713366	C	G	0.3995	C	0.3995
rs2121348	6	149595505	C	T	0.416	C	0.416
rs6913578	6	151949806	C	A	0.3532	C	0.3532
rs60954078	6	151955914	G	A	0.3312	G	0.3312
rs57589542	6	152022664	C	CAAAAAAA	0.4021	C	0.4021
rs851984	6	152023191	A	G	0.1184	A	0.1184
rs6904031	6	152055978	T	A	0.07535	T	0.07535
rs910416	6	152432902	C	T	0.4515	T	0.5485
rs3819405	6	16399557	T	C	0.3287	T	0.3287
rs9364472	6	169006947	G	C	0.3996	G	0.3996
rs6940159	6	170332621	C	T	0.1521	C	0.1521
rs12211970	6	18783140	G	A	0.3039	A	0.6961
6:20537845:CA:C	6	20537845	C	CA	0.3439	C	0.3439
rs9358466	6	21923810	C	T	0.3012	C	0.3012
rs34196306	6	27425644	C	G	0	C	0
rs111342015	6	43227141	A	G	0.002039	A	0.002039
6:82263549:AAT:A	6	82263549	A	AAT	0.3563	A	0.3563
rs146519950	6	85912194	C	CAA	0.0003103	C	0.0003103
rs73754909	6	87803819	C	T	0.2514	C	0.2514
rs71559437	7	101552440	A	G	0.06722	A	0.06722
rs7800548	7	102481842	T	C	0.3981	C	0.6019
rs12706954	7	130656911	T	C	0.2715	T	0.2715
rs68056147	7	130674481	A	G	0.2564	A	0.2564
rs5887960	7	139943702	CT	C	0.4633	C	0.5367
rs62485509	7	144048902	T	G	0.04241	T	0.04241
rs7971	7	21940960	G	A	0.1858	G	0.1858
rs289997	7	25569548	T	C	0.2339	T	0.2339
rs74765302	7	28869017	A	G	0.001241	A	0.001241
rs13244925	7	55192256	A	C	0.304	C	0.696
rs10644978	7	91459189	ATT	A	0.1499	ATT	0.1499
rs17268829	7	94113799	C	T	0.2416	C	0.2416
rs4439053	7	98005235	A	G	0.1792	A	0.1792
rs111963714	7	99948655	G	T	0.03662	G	0.03662
rs62517052	8	102483100	C	T	0.003635	C	0.003635
rs12546444	8	106358620	T	A	0.1264	T	0.1264
rs13267382	8	117209548	G	A	0.4888	G	0.4888
rs62526620	8	120862186	G	A	0.02522	G	0.02522
rs35542655	8	124563705	C	T	0.1889	C	0.1889
rs12541094	8	124571581	A	G	0.3802	A	0.3802
rs7842619	8	124739913	G	T	0.2499	G	0.2499
rs35961416	8	128213561	CA	C	0.09612	CA	0.09612
rs12550713	8	128370949	G	C	0.4966	G	0.4966
rs10096351	8	128372172	A	G	0.2439	G	0.7561
rs1016578	8	129199566	A	G	0.2026	A	0.2026
rs7830152	8	143669254	A	G	0.1603	G	0.8397
rs66823261	8	170692	C	T	0.1954	C	0.1954
rs3988353	8	17787610	C	CT	0.3359	C	0.3359
rs1028016	8	23447496	A	G	0.1542	G	0.8458
rs310295	8	23663653	A	C	0.3212	A	0.3212
rs9693444	8	29509616	A	C	0.2882	C	0.7118
rs13365225	8	36858483	G	A	0.3375	G	0.3375
rs1511243	8	76230943	A	G	0.02996	G	0.97004
rs72658084	8	76333056	T	C	0.0001773	T	0.0001773
rs1533366	8	76378165	T	G	0.2651	T	0.2651
rs60037937	9	110303808	T	TAA	0.4288	T	0.4288
rs10816625	9	110837073	G	A	0.3955	G	0.3955
rs13294895	9	110837176	T	C	0.01383	T	0.01383
rs7848334	9	110849525	G	T	0.007677	T	0.992323
rs630965	9	110885479	C	T	0.06799	T	0.93201
rs1895062	9	119313486	G	A	0.2765	G	0.2765
rs3861871	9	129424719	A	G	0.424	G	0.576
9:136146597:C:T	9	136146597	T	C	0.1853	T	0.1853
rs3057314	9	21964882	C	CAAAA	0.2151	C	0.2151
rs17694493	9	22041998	G	C	0.01835	G	0.01835
rs4880038	9	36928288	T	C	0.2572	C	0.7428
rs10975870	9	6880263	G	A	0.001817	G	0.001817
rs665889	9	87782211	T	C	0.2042	C	0.7958
rs10120432	9	98362587	C	T	0.2928	C	0.2928
rs10885405	10	114777670	T	C	0.01933	T	0.01933
rs12250948	10	115128491	C	T	0.216	C	0.216
rs9421410	10	123095209	A	G	0.4106	A	0.4106
rs45631580	10	123340107	G	A	0.1057	G	0.1057
rs35054928	10	123340431	GC	G	0.4496	G	0.5504
rs45631563	10	123349324	T	A	0.009404	T	0.009404
rs10796139	10	13892298	G	A	0.3385	A	0.6615
rs7072776	10	22032942	A	G	0.04778	G	0.95222
10:22477776:ACC:A	10	22477776	A	ACC	0.007225	A	0.007225
rs10764337	10	22861490	A	C	0.06196	C	0.93804
rs2384736	10	38523626	C	A	0.439	A	0.561
c10_pos5834658	10	5794652	G	A	0.1487	G	0.1487
rs10995201	10	64299890	G	A	0.01711	G	0.01711
rs6479868	10	64819996	T	G	0.1703	T	0.1703
rs111833376	10	71335574	T	C	0.08761	T	0.08761
rs719338	10	80851257	G	T	0.387	T	0.613
rs4980029	10	80886726	G	A	0.4577	G	0.4577
rs140936696	10	95292187	CAA	C	0.3483	C	0.6517
rs7125780	11	103614438	T	G	0.3586	G	0.6414
rs199504893	11	108267402	CA	C	0.3786	CA	0.3786
rs610437	11	111696440	T	C	0.2316	C	0.7684
rs625145	11	116727936	T	A	0.1641	T	0.1641
rs7121616	11	122966626	G	A	0.3733	G	0.3733
rs7939702	11	129243417	T	G	0.03542	G	0.96458
rs11822830	11	129461016	A	G	0.4941	G	0.5059
rs10832963	11	18664241	T	G	0.4762	G	0.5238
rs4980386	11	1895708	C	A	0.2985	A	0.7015
rs4472923	11	42844441	T	C	0.2176	T	0.2176
rs7394715	11	433617	T	C	0.001197	C	0.998803
rs10838267	11	44368892	A	G	0.3075	A	0.3075
rs77047825	11	46318032	G	C	0.000266	G	0.000266
rs12287832	11	65553492	A	C	0.09965	A	0.09965
rs10896047	11	65572431	A	G	0.2101	A	0.2101
rs35039974	11	69328130	T	A	0.1952	T	0.1952
rs661204	11	69330983	A	G	0.01429	A	0.01429
rs78540526	11	69331418	T	C	0.007806	T	0.007806
rs6597981	11	803017	G	A	0.2337	G	0.2337
12:103097887:C:T	12	103097887	T	C	0.001241	T	0.001241
12:111600134:G:T	12	111600134	T	G	0.001775	T	0.001775
12:115108136:T:C	12	115108136	C	T	0.4548	C	0.4548
12:115796577:A:G	12	115796577	G	A	0.2621	G	0.2621
rs2454399	12	115835836	C	T	0.249	C	0.249
12:120832146:C:T	12	120832146	T	C	0.06312	T	0.06312
rs12422552	12	14413931	C	G	0.2863	C	0.2863
rs788458	12	28149568	T	C	0.1957	T	0.1957
rs7297051	12	28174817	T	C	0.2268	T	0.2268
12:28347382:C:T	12	28347382	T	C	0.004611	T	0.004611
12:29140260:G:A	12	29140260	G	A	0.2448	A	0.7552
12:293626:A:G	12	293626	G	A	0.447	G	0.447
rs2277339	12	57146069	G	T	0.203	G	0.203
12:70798355:A:T	12	70798355	T	A	0.3611	T	0.3611
12:83064195:G:GA	12	83064195	GA	G	0.1523	GA	0.1523
12:85004551:C:T	12	85004551	T	C	0.1067	T	0.1067
rs17356907	12	96027759	G	A	0.2549	G	0.2549
rs56404467	13	32839990	A	G	0.003857	A	0.003857
rs11571833	13	32972626	T	A	0.001241	T	0.001241
rs9315973	13	43501356	A	G	0.4206	G	0.5794
rs12870942	13	73806982	C	T	0.2412	C	0.2412
rs2181965	13	73960952	A	G	0.0102	G	0.9898
rs4983544	14	105213978	T	G	0.3358	G	0.6642
rs34914085	14	37128564	A	C	0.2982	A	0.2982
rs2253012	14	37228504	T	C	0.1039	T	0.1039
rs2588809	14	68660428	T	C	0.01826	C	0.98174
rs11624333	14	68979835	C	T	0.04211	C	0.04211
rs11341843	14	91751788	T	TC	0.4567	T	0.4567
rs941764	14	91841069	G	A	0.1307	G	0.1307
rs78440108	14	93070286	T	C	0.003503	T	0.003503
rs144767203	15	100905819	C	A	0.222	C	0.222
rs187010898	15	46680811	A	C	0.0003546	A	0.0003546
rs4774565	15	50694306	A	G	0.4782	G	0.5218
rs8042593	15	66630569	G	A	0.194	A	0.806
rs35874463	15	67457698	G	A	0.0008423	G	0.0008423
rs8035987	15	75750383	C	T	0.3387	C	0.3387
rs2290202	15	91512267	T	G	0.4921	T	0.4921
rs34872983	16	10706580	A	G	0.276	A	0.276
rs75753503	16	23007047	T	G	0.03582	T	0.03582
rs57920543	16	4008542	CAAAAA	C	0.06483	C	0.93517
rs11076805	16	4106788	A	C	0.09731	A	0.09731
rs35668161	16	52538825	A	C	0.1841	A	0.1841
rs4784227	16	52599188	T	C	0.2436	T	0.2436
rs55872725	16	53809123	T	C	0.1269	T	0.1269
rs6499648	16	53861139	C	T	0.2964	T	0.7036
rs7184573	16	53861592	A	G	0.1768	A	0.1768
rs28539243	16	54682064	G	A	0.4077	A	0.5923
rs12709163	16	6963972	C	G	0.1096	G	0.8904
rs7500067	16	80648296	G	A	0.2675	G	0.2675
rs9931038	16	85145977	C	T	0.1341	C	0.1341
rs12449271	16	87086492	C	T	0.1933	C	0.1933
rs79461387	17	29168077	T	G	0.1222	T	0.1222
rs150537328	17	39251123	C	T	0.0004433	C	0.0004433
rs11296	17	40127060	C	T	0.0007979	C	0.0007979
rs17881320	17	40485239	T	G	0.004619	T	0.004619
rs149370081	17	40744470	A	G	4.436e-05	A	4.436e-05
rs71363517	17	43212339	CT	C	0.09317	CT	0.09317
17:44283858:G:A	17	44283858	A	G	0.0007979	A	0.0007979
rs2787486	17	53209774	C	A	0.3071	C	0.3071
rs745570	17	77781725	G	A	0.431	G	0.431
rs16976596	18	11696613	T	C	0.01095	T	0.01095
rs11665269	18	20634253	T	C	0.4535	T	0.4535
rs1111207	18	24125857	T	C	0.3228	C	0.6772
rs527616	18	24337424	C	G	0.2674	G	0.7326
rs35369219	18	24518050	A	AT	0.4868	A	0.4868
rs8092192	18	25407513	G	C	0.4761	G	0.4761
rs72931898	18	29981526	A	G	0.01175	A	0.01175
rs9954058	18	42411803	C	G	0.1231	C	0.1231
rs9952980	18	42888797	C	T	0.313	C	0.313
rs117922601	19	13249921	T	G	0.000133	T	0.000133
rs56069439	19	17393925	A	C	0.0007535	A	0.0007535
rs10164323	19	18569492	T	C	0.2129	T	0.2129
rs140702307	19	19517054	CGGGCG	C	0.3976	CGGGCG	0.3976
rs56681946	19	44283031	C	T	0.1199	C	0.1199
rs4399645	19	46166073	C	T	0.3773	C	0.3773
rs1172821	19	55816678	T	C	0.08842	T	0.08842
rs1154723	20	11379842	T	C	0.001153	C	0.998847
rs6030585	20	41613706	C	G	0.1751	G	0.8249
rs13039563	20	52296849	A	G	0.2816	A	0.2816
rs16991615	20	5948227	A	G	0.0007093	A	0.0007093
rs2822999	21	16364756	G	T	0.1664	G	0.1664
rs2823130	21	16566350	G	A	0.0847	G	0.0847
rs2403907	21	16574455	A	C	0.09384	A	0.09384
rs4818836	21	47762932	A	G	0.003948	A	0.003948
rs9798754	22	19766137	C	T	0.4203	T	0.5797
rs17879961	22	29121087	G	A	0	G	0
rs5997390	22	29135543	A	G	0.07868	A	0.07868
rs34134147	22	29203724	T	C	0.000133	T	0.000133
rs132289	22	29551872	A	G	0	G	1
rs373038216	22	38583315	AAAAGAAAG	AAAAG	0.2386	AAAAGAAAG	0.2386
rs5750715	22	39343916	T	A	0.4805	A	0.5195
rs66987842	22	40904707	C	CT	0.1936	C	0.1936
rs9611990	22	43433100	T	C	0.0004433	T	0.0004433
rs112855987	22	45319953	A	G	0.26	A	0.26
rs28512361	22	46283297	A	G	0.04836	A	0.04836

## Sheet: sF1
Figure S1. Comparing the five-year absolute risk prediction using the Gail model and polygenic risk score (PRS). (A) A scatterplot of the five-year absolute risk of the Gail model against PRS, by cohorts (the Singapore Breast Cancer Cohort [SGBCC] and the Malaysian Breast Cancer Genetic Study (MyBrCa). The linear fitted lines (solid: SGBCC, dashed: MyBrCa) and the Spearman’s correlation coefficie…

## Sheet: sF2
	Figure S2. Venn diagram of breast cancer patients at high risk of breast cancer identified by first-degree family history of breast cancer, protein-truncating variant (PTV) carriership in nine breast cancer predisposition genes (ATM, BRCA1, BRCA2, CHEK2, PALB2, BARD1, RAD51C, RAD51D, and TP53), and five-year absolute risk by polygenic risk score (PRS) or Gail risk score. A) High risk breast cance…

[truncated: 3 more sheets: sF3, sF4, sF5]
