# Supplementary material for: Overlap of high-risk individuals predicted by family history, and genetic and non-genetic breast cancer risk prediction models: implications for risk stratification
Source: BMC Med. 2022 Apr 26;20:150. doi: 10.1186/s12916-022-02334-z (PMC9040206; doi:10.1186/s12916-022-02334-z)
Supplement: Supplementary file 3 — Additional file 3. The incidence and mortality rates of Singapore. [file 12916_2022_2334_MOESM3_ESM.csv]

t	BC_INCIDENCE	BC_INCIDENCE_CHINESE	BC_INCIDENCE_MALAY	BC_INCIDENCE_INDIAN	DEATH_INCIDENCE
20	0.8	0.9	0.9	0	0.2
25	9.3	8.3	8.2	18.3	0.2
30	27.4	30.3	29.9	10	0.2
35	58.8	61.8	59.6	35.9	0.3
40	126.7	131.9	114.6	92.3	0.8
45	182.3	187.3	171	132.9	1.1
50	189.4	192	189	167.8	1.8
55	216	216.6	208.3	221.5	3
60	255	256.5	229.7	276.3	4.3
65	245.9	242.2	259.4	278.7	7
70	248.8	250	187.8	296.2	11.5
75	254.1	254.4	231.1	266.7	23.5
80	218.4	219	156.7	270.8	100
85	218.4	219	156.7	270.8	100
