# Supplementary material for: Overlap of high-risk individuals predicted by family history, and genetic and non-genetic breast cancer risk prediction models: implications for risk stratification
Source: BMC Med. 2022 Apr 26;20:150. doi: 10.1186/s12916-022-02334-z (PMC9040206; doi:10.1186/s12916-022-02334-z)
Supplement: Supplementary file 4 — Additional file 4: Table SM1 and SM2. List of 313 variants in the polygenic risk score. Table SM3. Mean and standard deviation of polygenic risk scores. Table SM4. Relative risk of the percentile corresponding to Figure SM4. Figure SM1-SM3. Flowcharts for individuals selected. Figure SM4 and SM5. Five-year absolute risk of developing breast cancer. [file 12916_2022_2334_MOESM4_ESM.xlsx]

## Sheet: Content
Supplementary Tables
Worksheet
sM-T3	Table SM1. List of 313 variants in the polygenic risk score. Presented are minor allele frequency and risk allele frequency from the Singapore Multi-Ethnic Cohort (MEC) study. Odds ratio are from the work by the Breast Cancer Association Consortium (BCAC) - Polygenic Risk Scores for Prediction of Breast Cancer and Breast Cancer Subtypes (Mavaddat et al., 2019)
sM-T4	Table SM2. List of 313 variants in the polygenic risk score. Presented are minor allele frequency and risk allele frequency from the Malaysian Mammography Study (MyMammo).
sM-T5	Table SM3. Mean and standard deviation of polygenic risk scores (PRS) for breast cancer patients and controls. Breast cancer patients are from the Singapore Breast Cancer Cohort (SGBCC) and the Malaysian Breast Cancer Genetic Study (MyBrCa). Controls from the Singapore Multi-Ethnic Cohort (MEC) study and the Malaysian Mammography Study (MyMammo). *All includes races other than Chinese, Malay and …
sM-T6	Table SM4. Relative risk of the percentile corresponding to Supplementary Figure. Relative risk are estimated from BCRA package in R, using the weights of Whites. The percentiles are obtained from the distribution of relative risk in the controls of each dataset. Singapore: the Singapore Multi-Ethnic Cohort (MEC) study, n=4,098. Malaysia: Malaysian Mammography Study (MyMammo), n=3,606.
Supplementary Figures	Supplementary Figures
Worksheet	Worksheet
sM-F1	Figure SM1. Flowchart for individuals selected in (A) breast cancer patients from Singapore Breast Cancer Cohort (SGBCC), and (B) ethnicity- and age-matched controls from the Singapore Multi-Ethnic Cohort (MEC) study.
sM-F2	Figure SM2. Flowchart for individuals selected in (A) breast cancer patients from Malaysian Breast Cancer Genetic Study (MyBrCa), and (B) Unmatched controls from the Malaysian Mammography Study (MyMammo).
sM-F3	Figure SM3. Flowchart for individuals from the prospective validation cohort - the Singapore Chinese Health Study (SCHS).
sM-F4	Figure SM4. Five-year absolute risk of developing breast cancer, standard deviations (SD) used for the polygenic risk scores - using european weights for 313 SNP - by ethnicity, (A) all ethnicities including others, (B) Chinese, (C) Malay, and (D) Indian. Absolute risk are estimated using breast cancer incidence rates from the Singapore Cancer Registry and mortality rates obtained from the Depart…
sM-F5	Figure SM5. Five-year absolute risk of developing breast cancer based on Gail model relative risk from A) combined Singapore and Malaysia's data, B) only Singapores' data, and C) only Malaysia's data. Absolute risk are estimated using breast cancer incidence rates from the Singapore Cancer Registry and mortality rates obtained from the Department of Statistics, Singapore. The relative risk are es…

## Sheet: sM-T1
Table SM1. List of 313 variants in the polygenic risk score. Presented are minor allele frequency and risk allele frequency from the Singapore Multi-Ethnic Cohort (MEC) study. Odds ratio are from the work by the Breast Cancer Association Consortium (BCAC) - Polygenic Risk Scores for Prediction of Breast Cancer and Breast Cancer Subtypes (Mavaddat et al., 2019)
Variant	Chromosome	Position	Minor allele	Alternate allele	Minor allele frequency	Risk allele	Risk allele frequency	BCAC Caucasian, odds ratio (95% confidence interval)
rs612683	1	100880328	A	T	0.4685	T	0.5315	1.02 (1.00 -1.03)
rs616488	1	10566215	G	A	0.338	G	0.338	0.94 (0.92 -0.96)
rs56097627	1	110198129	CAAA	C	0.05198	C	0.94802	1.01 (0.99 -1.04)
rs7513707	1	114445880	G	A	0.4364	A	0.5636	1.03 (1.01 -1.06)
rs12406858	1	118141492	C	A	0.4385	C	0.4385	1.03 (1.01 -1.05)
rs637868	1	120257110	T	C	0.08575	C	0.91425	1.03 (1.01 -1.05)
rs11249433	1	121280613	G	A	0.03415	G	0.03415	1.11 (1.09 -1.13)
rs111458676	1	121287994	G	A	0.1654	G	0.1654	0.91 (0.88 -0.94)
rs72127681	1	145604302	CT	C	0.1851	CT	0.1851	0.96 (0.94 -0.98)
rs11205303	1	149906413	C	T	0.3186	C	0.3186	1.04 (1.02 -1.06)
rs12091730	1	155556971	G	A	0.3442	A	0.6558	1.04 (1.02 -1.06)
rs139315904	1	168171052	C	CA	0.002684	C	0.002684	0.95 (0.93 -0.98)
rs11463354	1	172328767	TA	T	0.134	TA	0.134	0.97 (0.95 -0.99)
rs2992756	1	18807339	T	C	0.1703	C	0.8297	0.94 (0.92 -0.95)
rs35383942	1	201437832	T	C	0.006346	T	0.006346	1.12 (1.08 -1.16)
rs6686987	1	202184600	T	C	0.2458	T	0.2458	1.00 (0.98 -1.02)
rs7514172	1	203770448	A	T	0.3392	A	0.3392	1.05 (1.03 -1.07)
rs11268668	1	204502514	T	TTCTGAAACAGGG	0.01479	TTCTGAAACAGGG	0.98521	0.97 (0.95 -0.99)
rs2785646	1	208076291	A	G	0.02952	A	0.02952	0.96 (0.94 -0.98)
rs2576261	1	217053815	G	T	0.1773	G	0.1773	1.02 (1.00 -1.04)
rs11117758	1	217220574	A	G	0.05599	A	0.05599	0.94 (0.92 -0.96)
rs11118563	1	220671050	T	C	0.2978	T	0.2978	1.03 (1.01 -1.05)
rs72755295	1	242034263	G	A	0.003904	G	0.003904	1.14 (1.09 -1.20)
rs4233486	1	41380440	C	T	0.3668	T	0.6332	1.04 (1.01 -1.05)
rs114282204	1	41389220	C	T	0.003415	C	0.003415	1.09 (1.01 -1.16)
rs144105764	1	46670206	T	TC	0.01683	T	0.01683	1.02 (1.00 -1.04)
rs56168262	1	51467096	C	CT	0.2679	C	0.2679	1.04 (1.02 -1.06)
rs707475	1	7917076	A	G	0.2065	A	0.2065	0.96 (0.94 -0.98)
rs17426269	1	88156923	A	G	0.01061	A	0.01061	1.04 (1.02 -1.07)
rs2151842	1	88428199	A	C	0.1149	A	0.1149	0.96 (0.94 -0.98)
rs78425380	2	10138983	C	T	0.005489	C	0.005489	1.06 (1.03 -1.09)
rs6746250	2	121058254	G	A	0.4303	G	0.4303	0.95 (0.94 -0.97)
rs17625845	2	121089731	C	T	0.06652	C	0.06652	0.95 (0.93 -0.97)
rs10164550	2	121159205	A	G	0.157	A	0.157	0.94 (0.92 -0.96)
rs10179592	2	121246568	T	C	0.2701	C	0.7299	1.10 (1.07 -1.13)
rs17726078	2	172974566	G	C	0.2094	G	0.2094	0.95 (0.93 -0.97)
rs1550622	2	174212910	A	G	0.01269	G	0.98731	1.05 (1.02 -1.07)
rs2356656	2	192381934	C	T	0.07221	T	0.92779	1.02 (0.99 -1.04)
rs6743383	2	19315675	T	A	0.4085	A	0.5915	0.95 (0.94 -0.97)
rs10197246	2	202204741	T	C	0.2643	C	0.7357	0.94 (0.92 -0.96)
rs4442975	2	217920769	G	T	0.1342	T	0.8658	0.88 (0.87 -0.90)
2:217955896:GA:G	2	217955896	G	GA	0.002075	G	0.002075	0.79 (0.75 -0.83)
rs11693806	2	218292158	G	C	0.3431	G	0.3431	0.94 (0.92 -0.96)
rs3791977	2	218714845	A	G	0.2507	A	0.2507	0.98 (0.96 -0.99)
rs4676356	2	241388857	C	A	0.004395	A	0.995605	0.93 (0.88 -0.99)
rs6725517	2	25129473	G	A	0.4053	G	0.4053	0.95 (0.94 -0.97)
rs12472404	2	29179452	G	C	0.2353	C	0.7647	1.01 (0.99 -1.03)
rs4322799	2	29615233	C	T	0.0338	C	0.0338	0.96 (0.94 -0.98)
rs11406722	2	39699510	C	CT	0.12	CT	0.88	0.97 (0.95 -0.99)
rs6756513	2	70172587	A	G	0.2767	A	0.2767	0.96 (0.94 -0.98)
rs1036759	2	88358825	C	G	0.2833	C	0.2833	1.02 (1.00 -1.04)
rs34207738	3	141112859	C	CTT	0.06197	C	0.06197	1.05 (1.03 -1.07)
rs58058861	3	172285237	A	G	0.3187	A	0.3187	1.06 (1.04 -1.08)
rs9882792	3	189774456	T	C	0.08655	T	0.08655	0.96 (0.94 -0.98)
rs552647	3	27353716	A	C	0.2749	A	0.2749	1.10 (1.08 -1.12)
c3_pos27363668	3	27388664	G	C	0.1569	G	0.1569	1.10 (1.08 -1.12)
rs112476261	3	29294845	T	C	0.000122	T	0.000122	0.92 (0.85 -0.99)
rs17838698	3	30684907	C	T	0.3308	T	0.6692	1.05 (1.03 -1.07)
rs56387622	3	46888198	C	T	0.1537	C	0.1537	0.90 (0.87 -0.93)
rs6762558	3	4742251	G	A	0.09588	G	0.09588	1.05 (1.03 -1.07)
3:49709912:C:CT	3	49709912	CT	C	0.05417	CT	0.05417	0.97 (0.95 -0.99)
rs138866686	3	55970777	AT	A	0.001708	AT	0.001708	0.92 (0.87 -0.97)
rs2886671	3	59373745	C	T	0.3228	T	0.6772	0.95 (0.93 -0.97)
rs147250346	3	63887449	TTG	T	0.1322	TTG	0.1322	1.05 (1.02 -1.08)
rs9825432	3	71620370	G	T	0.04916	G	0.04916	0.97 (0.95 -0.98)
rs13066793	3	87037543	G	A	0.007075	G	0.007075	0.94 (0.91 -0.97)
rs639355	3	99403877	A	G	0.4846	A	0.4846	0.96 (0.95 -0.98)
rs62331150	4	106069013	G	T	0.3997	T	0.6003	1.03 (1.01 -1.05)
rs147399132	4	126752992	AAT	A	0.3558	AAT	0.3558	0.97 (0.95 -0.99)
rs56039025	4	143467195	T	C	0.0433	T	0.0433	0.97 (0.94 -1.00)
rs138786872	4	151218296	C	CATATTT	0.2384	C	0.2384	1.03 (1.01 -1.05)
rs28436676	4	175842495	A	G	0.2806	A	0.2806	0.90 (0.88 -0.93)
rs62334414	4	175847436	A	C	0.03062	A	0.03062	1.05 (1.03 -1.06)
rs13147907	4	187503758	T	A	0.4162	T	0.4162	1.02 (1.01 -1.04)
rs10012017	4	38784633	T	G	0.4323	T	0.4323	1.05 (1.03 -1.07)
4:84370124:TAA:TA	4	84370124	TAA	TA	0.3124	TA	0.6876	0.96 (0.94 -0.98)
rs17014016	4	89240476	A	G	0.0227	A	0.0227	1.04 (1.02 -1.06)
rs147404208	4	92594859	TTCTTTC	T	0.399	T	0.601	0.97 (0.95 -0.99)
rs17157372	5	104300273	T	G	0.0627	T	0.0627	0.97 (0.95 -1.00)
rs335160	5	122478676	C	A	0.4083	A	0.5917	0.96 (0.94 -0.98)
rs1428387	5	122705244	T	C	0.09283	T	0.09283	1.1 0(1.04 -1.16)
rs10069690	5	1279790	T	C	0.1828	T	0.1828	1.05 (1.03 -1.07)
rs3215401	5	1296255	AG	A	0.4077	AG	0.4077	0.93 (0.91 -0.95)
rs6860806	5	131640536	G	A	0.2565	G	0.2565	1.02 (1.00 -1.04)
rs6596100	5	132407058	T	C	0.1144	T	0.1144	0.94 (0.92 -0.96)
rs62329727	5	1353077	C	T	0.0003659	C	0.0003659	1.17 (1.08 -1.26)
rs1432679	5	158244083	T	C	0.4001	T	0.4001	0.92 (0.91 -0.94)
rs17611291	5	16231194	C	G	0.175	C	0.175	0.96 (0.94 -0.98)
rs10074269	5	169591460	C	T	0.476	C	0.476	1.04 (1.02 -1.06)
rs6864691	5	173358154	A	G	0.3168	A	0.3168	1.03 (1.02 -1.05)
rs4868701	5	176134882	C	T	0.4827	C	0.4827	1.01 (0.99 -1.03)
rs4866496	5	2777029	G	A	0.2501	A	0.7499	1.04 (1.02 -1.05)
rs35130031	5	32579616	T	TCA	0.1199	T	0.1199	1.02 (1.00 -1.04)
rs116095464	5	345109	C	T	0.008421	C	0.008421	1.06 (1.02 -1.10)
rs58166936	5	44508264	GT	G	0.009763	GT	0.009763	0.89 (0.86 -0.91)
rs187108781	5	44619502	G	A	0.002318	G	0.002318	0.92 (0.89 -0.94)
rs4613718	5	44649944	C	T	0.4185	T	0.5815	1.05 (1.03 -1.07)
rs10941679	5	44706498	A	G	0.4902	G	0.5098	1.15 (1.12 -1.17)
rs17343002	5	44853593	C	G	0.04294	C	0.04294	0.95 (0.94 -0.97)
rs199562199	5	52679539	CA	C	0.1758	CA	0.1758	1.05 (1.02 -1.09)
rs113803968	5	55662540	CT	C	0.3762	CT	0.3762	0.96 (0.94 -0.97)
rs889310	5	55965167	C	T	0.4351	T	0.5649	1.04 (1.02 -1.06)
rs16886165	5	56023083	G	T	0.3839	G	0.3839	1.17 (1.14 -1.20)
rs76250845	5	56042972	T	C	0.1103	T	0.1103	1.19 (1.15 -1.24)
rs11949391	5	56045081	C	T	0.05111	C	0.05111	0.90 (0.88 -0.93)
rs113778879	5	58241712	C	T	0.3159	T	0.6841	0.98 (0.96 -0.99)
rs3010266	5	71965007	A	G	0.1459	A	0.1459	0.97 (0.95 -0.99)
rs157557	5	73234583	C	T	0.4125	C	0.4125	0.97 (0.95 -0.99)
rs144028731	5	77155397	G	GT	0.1945	G	0.1945	0.97 (0.96 -0.99)
rs34525310	5	79180995	GA	G	0.3721	GA	0.3721	1.02 (0.99 -1.04)
rs146817970	5	81512947	T	TA	0.005977	T	0.005977	0.95 (0.93 -0.97)
rs332529	5	90789470	A	G	0.4572	A	0.4572	0.94 (0.91 -0.96)
rs55941023	6	130341728	C	CT	0.1039	CT	0.8961	1.05 (1.02 -1.07)
rs418053	6	13713366	C	G	0.4047	C	0.4047	0.96 (0.94 -0.98)
rs2121348	6	149595505	C	T	0.408	C	0.408	0.95 (0.92 -0.97)
rs6913578	6	151949806	C	A	0.3485	C	0.3485	1.09 (1.07 -1.11)
rs60954078	6	151955914	G	A	0.3071	G	0.3071	1.17 (1.13 -1.21)
rs57589542	6	152022664	C	CAAAAAAA	0.3894	C	0.3894	1.06 (1.04 -1.08)
rs851984	6	152023191	A	G	0.118	A	0.118	1.06 (1.04 -1.08)
rs6904031	6	152055978	T	A	0.06942	T	0.06942	1.13 (1.09 -1.17)
rs910416	6	152432902	C	T	0.4547	T	0.5453	1.06 (1.04 -1.08)
rs3819405	6	16399557	T	C	0.3455	T	0.3455	0.95 (0.93 -0.97)
rs9364472	6	169006947	G	C	0.4149	G	0.4149	0.97 (0.95 -0.98)
rs6940159	6	170332621	C	T	0.171	C	0.171	1.03 (1.01 -1.05)
rs12211970	6	18783140	G	A	0.3075	A	0.6925	1.02 (1.00 -1.03)
6:20537845:CA:C	6	20537845	C	CA	0.3324	C	0.3324	0.96 (0.94 -0.98)
rs9358466	6	21923810	C	T	0.3204	C	0.3204	0.96 (0.95 -0.98)
rs34196306	6	27425644	C	G	0.000122	C	0.000122	0.92 (0.88 -0.95)
rs111342015	6	43227141	A	G	0.006343	A	0.006343	0.93 (0.90 -0.96)
6:82263549:AAT:A	6	82263549	A	AAT	0.3663	A	0.3663	1.03 (1.02 -1.05)
rs146519950	6	85912194	C	CAA	0.0004879	C	0.0004879	1.04 (1.00 -1.08)
rs73754909	6	87803819	C	T	0.2644	C	0.2644	1.01 (0.99 -1.03)
rs71559437	7	101552440	A	G	0.08258	A	0.08258	0.93 (0.90 -0.96)
rs7800548	7	102481842	T	C	0.3914	C	0.6086	1.03 (1.01 -1.05)
rs12706954	7	130656911	T	C	0.2798	T	0.2798	0.96 (0.94 -0.98)
rs68056147	7	130674481	A	G	0.2647	A	0.2647	1.04 (1.02 -1.06)
rs5887960	7	139943702	CT	C	0.4579	C	0.5421	1.06 (1.04 -1.08)
rs62485509	7	144048902	T	G	0.05414	T	0.05414	0.96 (0.93 -0.98)
rs7971	7	21940960	G	A	0.1907	G	0.1907	0.95 (0.94 -0.97)
rs289997	7	25569548	T	C	0.218	T	0.218	0.96 (0.93 -0.98)
rs74765302	7	28869017	A	G	0.00305	A	0.00305	0.96 (0.93 -0.99)
rs13244925	7	55192256	A	C	0.3093	C	0.6907	0.96 (0.95 -0.98)
rs10644978	7	91459189	ATT	A	0.1763	ATT	0.1763	1.03 (1.01 -1.05)
rs17268829	7	94113799	C	T	0.2535	C	0.2535	1.04 (1.02 -1.07)
rs4439053	7	98005235	A	G	0.1915	A	0.1915	0.95 (0.92 -0.97)
rs111963714	7	99948655	G	T	0.0433	G	0.0433	1.02 (0.99 -1.04)
rs62517052	8	102483100	C	T	0.01098	C	0.01098	1.06 (1.03 -1.10)
rs12546444	8	106358620	T	A	0.122	T	0.122	0.93 (0.90 -0.96)
rs13267382	8	117209548	G	A	0.4783	G	0.4783	0.96 (0.95 -0.98)
rs62526620	8	120862186	G	A	0.03964	G	0.03964	1.02 (0.99 -1.05)
rs35542655	8	124563705	C	T	0.1814	C	0.1814	1.07 (1.04 -1.10)
rs12541094	8	124571581	A	G	0.3823	A	0.3823	1.03 (1.01 -1.05)
rs7842619	8	124739913	G	T	0.2657	G	0.2657	1.04 (1.02 -1.06)
rs35961416	8	128213561	CA	C	0.1053	CA	0.1053	0.95 (0.94 -0.97)
rs12550713	8	128370949	G	C	0.4879	G	0.4879	1.10 (1.09 -1.13)
rs10096351	8	128372172	A	G	0.2497	G	0.7503	1.11 (1.09 -1.13)
rs1016578	8	129199566	A	G	0.2053	A	0.2053	1.05 (1.02 -1.07)
rs7830152	8	143669254	A	G	0.1648	G	0.8352	0.98 (0.96 -1.00)
rs66823261	8	170692	C	T	0.2069	C	0.2069	1.03 (1.01 -1.05)
rs3988353	8	17787610	C	CT	0.3334	C	0.3334	0.96 (0.94 -0.98)
rs1028016	8	23447496	A	G	0.1713	G	0.8287	0.96 (0.94 -0.98)
rs310295	8	23663653	A	C	0.3318	A	0.3318	1.03 (1.01 -1.05)
rs9693444	8	29509616	A	C	0.2732	C	0.7268	0.94 (0.92 -0.95)
rs13365225	8	36858483	G	A	0.3189	G	0.3189	0.90 (0.88 -0.93)
rs1511243	8	76230943	A	G	0.02879	G	0.97121	1.06 (1.03 -1.08)
rs72658084	8	76333056	T	C	0.003537	T	0.003537	1.11 (1.07 -1.14)
rs1533366	8	76378165	T	G	0.2577	T	0.2577	0.97 (0.95 -0.98)
rs60037937	9	110303808	T	TAA	0.4302	T	0.4302	1.09 (1.07 -1.11)
rs10816625	9	110837073	G	A	0.3713	G	0.3713	1.10 (1.06 -1.14)
rs13294895	9	110837176	T	C	0.02122	T	0.02122	1.05 (1.03 -1.08)
rs7848334	9	110849525	G	T	0.01086	T	0.98914	1.07 (1.05 -1.09)
rs630965	9	110885479	C	T	0.07502	T	0.92498	1.09 (1.07 -1.11)
rs1895062	9	119313486	G	A	0.2755	G	0.2755	0.93 (0.91 -0.95)
rs3861871	9	129424719	A	G	0.4234	G	0.5766	0.96 (0.95 -0.98)
9:136146597:C:T	9	136146597	T	C	0.1846	T	0.1846	1.03 (1.01 -1.05)
rs3057314	9	21964882	C	CAAAA	0.2171	C	0.2171	1.07 (1.05 -1.09)
rs17694493	9	22041998	G	C	0.01842	G	0.01842	1.05 (1.03 -1.08)
rs4880038	9	36928288	T	C	0.283	C	0.717	1.03 (1.01 -1.05)
rs10975870	9	6880263	G	A	0.004757	G	0.004757	1.01 (0.99 -1.03)
rs665889	9	87782211	T	C	0.2179	C	0.7821	1.01 (0.99 -1.03)
rs10120432	9	98362587	C	T	0.3143	C	0.3143	1.05 (1.01 -1.08)
rs10885405	10	114777670	T	C	0.04306	T	0.04306	1.03 (1.01 -1.05)
rs12250948	10	115128491	C	T	0.2298	C	0.2298	0.94 (0.92 -0.96)
rs9421410	10	123095209	A	G	0.3989	A	0.3989	0.95 (0.93 -0.97)
rs45631580	10	123340107	G	A	0.1086	G	0.1086	0.87 (0.83 -0.90)
rs35054928	10	123340431	GC	G	0.4449	G	0.5551	0.78 (0.77 -0.79)
rs45631563	10	123349324	T	A	0.009029	T	0.009029	0.81 (0.77 -0.84)
rs10796139	10	13892298	G	A	0.3841	A	0.6159	1.03 (1.01 -1.05)
rs7072776	10	22032942	A	G	0.06416	G	0.93584	0.95 (0.93 -0.96)
10:22477776:ACC:A	10	22477776	A	ACC	0.009758	A	0.009758	1.13 (1.07 -1.20)
rs10764337	10	22861490	A	C	0.05454	C	0.94546	1.07 (1.03 -1.11)
rs2384736	10	38523626	C	A	0.4632	A	0.5368	1.03 (1.02 -1.05)
c10_pos5834658	10	5794652	G	A	0.1415	G	0.1415	1.03 (1.01 -1.05)
rs10995201	10	64299890	G	A	0.01964	G	0.01964	0.89 (0.87 -0.92)
rs6479868	10	64819996	T	G	0.1617	T	0.1617	1.02 (1.00 -1.05)
rs111833376	10	71335574	T	C	0.09795	T	0.09795	0.98 (0.96 -1.00)
rs719338	10	80851257	G	T	0.4011	T	0.5989	0.93 (0.91 -0.94)
rs4980029	10	80886726	G	A	0.4428	G	0.4428	1.08 (1.06 -1.11)
rs140936696	10	95292187	CAA	C	0.3517	C	0.6483	0.95 (0.93 -0.98)
rs7125780	11	103614438	T	G	0.3425	G	0.6575	1.01 (0.99 -1.03)
rs199504893	11	108267402	CA	C	0.4042	CA	0.4042	0.99 (0.98 -1.01)
rs610437	11	111696440	T	C	0.2453	C	0.7547	0.97 (0.95 -0.99)
rs625145	11	116727936	T	A	0.1818	T	0.1818	0.95 (0.93 -0.97)
rs7121616	11	122966626	G	A	0.367	G	0.367	0.96 (0.94 -0.98)
rs7939702	11	129243417	T	G	0.03161	G	0.96839	0.95 (0.92 -0.97)
rs11822830	11	129461016	A	G	0.4721	G	0.5279	1.04 (1.02 -1.05)
rs10832963	11	18664241	T	G	0.4683	G	0.5317	1.04 (1.01 -1.06)
rs4980386	11	1895708	C	A	0.3091	A	0.6909	0.92 (0.91 -0.94)
rs4472923	11	42844441	T	C	0.2348	T	0.2348	0.98 (0.96 -1.00)
rs7394715	11	433617	T	C	0.001342	C	0.998658	0.96 (0.94 -0.98)
rs10838267	11	44368892	A	G	0.3224	A	0.3224	1.02 (1.00 -1.04)
rs77047825	11	46318032	G	C	0.0008539	G	0.0008539	0.96 (0.92 -0.99)
rs12287832	11	65553492	A	C	0.1012	A	0.1012	1.03 (1.01 -1.05)
rs10896047	11	65572431	A	G	0.2401	A	0.2401	0.96 (0.95 -0.98)
rs35039974	11	69328130	T	A	0.212	T	0.212	0.94 (0.92 -0.96)
rs661204	11	69330983	A	G	0.02037	A	0.02037	1.21 (1.18 -1.24)
rs78540526	11	69331418	T	C	0.01061	T	0.01061	1.29 (1.24 -1.33)
rs6597981	11	803017	G	A	0.2374	G	0.2374	1.04 (1.02 -1.06)
12:103097887:C:T	12	103097887	T	C	0.009775	T	0.009775	1.02 (0.99 -1.05)
12:111600134:G:T	12	111600134	T	G	0.006349	T	0.006349	0.98 (0.96 -0.99)
12:115108136:T:C	12	115108136	C	T	0.4534	C	0.4534	1.04 (1.02 -1.06)
12:115796577:A:G	12	115796577	G	A	0.2764	G	0.2764	0.95 (0.93 -0.97)
rs2454399	12	115835836	C	T	0.2734	C	0.2734	0.92 (0.90 -0.93)
12:120832146:C:T	12	120832146	T	C	0.08441	T	0.08441	1.04 (1.02 -1.07)
rs12422552	12	14413931	C	G	0.294	C	0.294	1.05 (1.03 -1.07)
rs788458	12	28149568	T	C	0.1932	T	0.1932	0.87 (0.85 -0.90)
rs7297051	12	28174817	T	C	0.2266	T	0.2266	0.89 (0.87 -0.90)
12:28347382:C:T	12	28347382	T	C	0.01818	T	0.01818	0.93 (0.91 -0.95)
12:29140260:G:A	12	29140260	G	A	0.23	A	0.77	1.08 (1.05 -1.12)
12:293626:A:G	12	293626	G	A	0.4474	G	0.4474	1.02 (1.00 -1.04)
rs2277339	12	57146069	G	T	0.1857	G	0.1857	0.97 (0.94 -0.99)
12:70798355:A:T	12	70798355	T	A	0.3333	T	0.3333	1.01 (0.99 -1.04)
12:83064195:G:GA	12	83064195	GA	G	0.1652	GA	0.1652	1.05 (1.02 -1.08)
12:85004551:C:T	12	85004551	T	C	0.1365	T	0.1365	1.04 (1.02 -1.06)
rs17356907	12	96027759	G	A	0.2462	G	0.2462	0.91 (0.89 -0.93)
rs56404467	13	32839990	A	G	0.002074	A	0.002074	1.18 (1.11 -1.26)
rs11571833	13	32972626	T	A	0.0003659	T	0.0003659	1.34 (1.22 -1.48)
rs9315973	13	43501356	A	G	0.4007	G	0.5993	1.03 (1.01 -1.06)
rs12870942	13	73806982	C	T	0.2471	C	0.2471	1.03 (1.01 -1.05)
rs2181965	13	73960952	A	G	0.01354	G	0.98646	1.04 (1.02 -1.07)
rs4983544	14	105213978	T	G	0.3363	G	0.6637	1.03 (1.02 -1.05)
rs34914085	14	37128564	A	C	0.2864	A	0.2864	0.93 (0.91 -0.95)
rs2253012	14	37228504	T	C	0.1182	T	0.1182	1.04 (1.02 -1.06)
rs2588809	14	68660428	T	C	0.03391	C	0.96609	0.94 (0.92 -0.96)
rs11624333	14	68979835	C	T	0.04794	C	0.04794	0.90 (0.88 -0.92)
rs11341843	14	91751788	T	TC	0.4586	T	0.4586	1.04 (1.02 -1.06)
rs941764	14	91841069	G	A	0.1438	G	0.1438	1.03 (1.01 -1.05)
rs78440108	14	93070286	T	C	0.0122	T	0.0122	0.94 (0.92 -0.96)
rs144767203	15	100905819	C	A	0.2255	C	0.2255	0.95 (0.93 -0.98)
rs187010898	15	46680811	A	C	0.000244	A	0.000244	0.89 (0.81 -0.97)
rs4774565	15	50694306	G	A	0.4841	G	0.4841	0.97 (0.95 -0.99)
rs8042593	15	66630569	G	A	0.2233	A	0.7767	0.96 (0.95 -0.98)
rs35874463	15	67457698	G	A	0.001708	G	0.001708	1.06 (1.01 -1.10)
rs8035987	15	75750383	C	T	0.3658	C	0.3658	0.96 (0.94 -0.98)
rs2290202	15	91512267	T	G	0.4799	T	0.4799	0.91 (0.89 -0.94)
rs34872983	16	10706580	A	G	0.2737	A	0.2737	0.93 (0.90 -0.97)
rs75753503	16	23007047	T	G	0.02466	T	0.02466	1.07 (1.01 -1.14)
rs57920543	16	4008542	CAAAAA	C	0.0646	C	0.9354	0.95 (0.93 -0.97)
rs11076805	16	4106788	A	C	0.1024	A	0.1024	0.97 (0.95 -0.99)
rs35668161	16	52538825	A	C	0.1807	A	0.1807	1.21 (1.19 -1.24)
rs4784227	16	52599188	T	C	0.2469	T	0.2469	1.22 (1.20 -1.25)
rs55872725	16	53809123	T	C	0.1616	T	0.1616	0.94 (0.92 -0.95)
rs6499648	16	53861139	C	T	0.2923	T	0.7077	0.96 (0.94 -0.98)
rs7184573	16	53861592	A	G	0.2043	A	0.2043	0.95 (0.93 -0.97)
rs28539243	16	54682064	G	A	0.4014	A	0.5986	1.05 (1.03 -1.06)
rs12709163	16	6963972	C	G	0.1233	G	0.8767	1.01 (0.99 -1.03)
rs7500067	16	80648296	G	A	0.2634	G	0.2634	1.07 (1.04 -1.09)
rs9931038	16	85145977	C	T	0.1561	C	0.1561	0.99 (0.97 -1.01)
rs12449271	16	87086492	C	T	0.1792	C	0.1792	0.96 (0.94 -0.98)
rs79461387	17	29168077	T	G	0.1166	T	0.1166	0.96 (0.94 -0.98)
rs150537328	17	39251123	C	T	0.002929	C	0.002929	1.04 (1.00 -1.08)
rs11296	17	40127060	C	T	0.000366	C	0.000366	1.03 (0.99 -1.07)
rs17881320	17	40485239	T	G	0.008539	T	0.008539	0.92 (0.89 -0.95)
rs149370081	17	40744470	A	G	0	A	0	1.19 (1.10 -1.28)
rs71363517	17	43212339	CT	C	0.1034	CT	0.1034	1.03 (1.01 -1.05)
17:44283858:G:A	17	44283858	A	G	0.003903	A	0.003903	0.94 (0.92 -0.96)
rs2787486	17	53209774	C	A	0.3014	C	0.3014	0.92 (0.90 -0.94)
rs745570	17	77781725	G	A	0.4345	G	0.4345	0.97 (0.95 -0.99)
rs16976596	18	11696613	T	C	0.01854	T	0.01854	0.97 (0.94 -0.99)
rs11665269	18	20634253	T	C	0.4523	T	0.4523	0.97 (0.95 -0.99)
rs1111207	18	24125857	T	C	0.3341	C	0.6659	1.03 (1.02 -1.05)
rs527616	18	24337424	C	G	0.2595	G	0.7405	1.03 (1.01 -1.05)
rs35369219	18	24518050	A	AT	0.4829	A	0.4829	0.93 (0.91 -0.95)
rs8092192	18	25407513	G	C	0.4789	G	0.4789	1.02 (1.00 -1.04)
rs72931898	18	29981526	A	G	0.01525	A	0.01525	0.88 (0.85 -0.92)
rs9954058	18	42411803	C	G	0.1254	C	0.1254	0.91 (0.88 -0.95)
rs9952980	18	42888797	C	T	0.3347	C	0.3347	0.94 (0.92 -0.95)
rs117922601	19	13249921	T	G	0.0006099	T	0.0006099	1.06 (1.02 -1.10)
rs56069439	19	17393925	A	C	0.01098	A	0.01098	1.02 (1.00 -1.04)
rs10164323	19	18569492	T	C	0.2477	T	0.2477	0.93 (0.91 -0.95)
rs140702307	19	19517054	CGGGCG	C	0.4084	CGGGCG	0.4084	1.04 (1.02 -1.06)
rs56681946	19	44283031	C	T	0.1554	C	0.1554	1.06 (1.04 -1.08)
rs4399645	19	46166073	C	T	0.4109	C	0.4109	0.96 (0.94 -0.98)
rs1172821	19	55816678	T	C	0.1162	T	0.1162	0.97 (0.95 -0.98)
rs1154723	20	11379842	T	C	0.0007322	C	0.999268	1.04 (0.99 -1.08)
rs6030585	20	41613706	C	G	0.1669	G	0.8331	0.99 (0.97 -1.02)
rs13039563	20	52296849	A	G	0.343	A	0.343	1.03 (1.01 -1.05)
rs16991615	20	5948227	A	G	0.002074	A	0.002074	1.10 (1.06 -1.14)
rs2822999	21	16364756	G	T	0.1511	G	0.1511	1.06 (1.03 -1.08)
rs2823130	21	16566350	G	A	0.0938	G	0.0938	1.05 (1.02 -1.08)
rs2403907	21	16574455	A	C	0.1073	A	0.1073	0.91 (0.89 -0.93)
rs4818836	21	47762932	A	G	0.004269	A	0.004269	1.07 (1.02 -1.12)
rs9798754	22	19766137	C	T	0.4419	T	0.5581	0.97 (0.95 -0.98)
rs17879961	22	29121087	G	A	0	G	0	1.25 (1.11 -1.41)
rs5997390	22	29135543	A	G	0.08417	A	0.08417	1.08 (1.05 -1.12)
rs34134147	22	29203724	T	C	0.0003659	T	0.0003659	1.14 (1.07 -1.21)
rs132289	22	29551872	A	G	0	G	1	0.81 (0.75 -0.87)
rs373038216	22	38583315	AAAAGAAAG	AAAAG	0.2628	AAAAGAAAG	0.2628	0.94 (0.92 -0.96)
rs5750715	22	39343916	T	A	0.497	A	0.503	1.05 (1.02 -1.07)
rs66987842	22	40904707	C	CT	0.2002	C	0.2002	1.12 (1.09 -1.16)
rs9611990	22	43433100	T	C	0.005245	T	0.005245	0.97 (0.94 -0.99)
rs112855987	22	45319953	A	G	0.2607	A	0.2607	0.99 (0.97 -1.01)
rs28512361	22	46283297	A	G	0.04268	A	0.04268	1.05 (1.21 -1.08)

## Sheet: sM-T2
Table SM2. List of 313 variants in the polygenic risk score. Presented are minor allele frequency and risk allele frequency from the Malaysian Mammography Study (MyMammo).
Variant	Chromosome	Position	Minor allele	Alternate allele	Minor allele frequency	Risk allele	Risk allele frequency
rs612683	1	100880328	A	T	0.4946	T	0.5054
rs616488	1	10566215	G	A	0.312	G	0.312
rs56097627	1	110198129	CAAA	C	0.0938	C	0.9062
rs7513707	1	114445880	A	G	0.4576	A	0.4576
rs12406858	1	118141492	C	A	0.4106	C	0.4106
rs637868	1	120257110	T	C	0.1344	C	0.8656
rs11249433	1	121280613	G	A	0.06087	G	0.06087
rs111458676	1	121287994	G	A	0.2192	G	0.2192
rs72127681	1	145604302	CT	C	0.2018	CT	0.2018
rs11205303	1	149906413	C	T	0.315	C	0.315
rs12091730	1	155556971	G	A	0.4433	A	0.5567
rs139315904	1	168171052	C	CA	0.01082	C	0.01082
rs11463354	1	172328767	TA	T	0.1679	TA	0.1679
rs2992756	1	18807339	T	C	0.2671	C	0.7329
rs35383942	1	201437832	T	C	0.003885	T	0.003885
rs6686987	1	202184600	T	C	0.2673	T	0.2673
rs7514172	1	203770448	A	T	0.3494	A	0.3494
rs11268668	1	204502514	T	TTCTGAAACAGGG	0.03015	TTCTGAAACAGGG	0.96985
rs2785646	1	208076291	A	G	0.0538	A	0.0538
rs2576261	1	217053815	G	T	0.182	G	0.182
rs11117758	1	217220574	A	G	0.09101	A	0.09101
rs11118563	1	220671050	T	C	0.2535	T	0.2535
rs72755295	1	242034263	G	A	0.005275	G	0.005275
rs4233486	1	41380440	C	T	0.3644	T	0.6356
rs114282204	1	41389220	C	T	0.01262	C	0.01262
rs144105764	1	46670206	T	TC	0.03343	T	0.03343
rs56168262	1	51467096	C	CT	0.3043	C	0.3043
rs707475	1	7917076	A	G	0.2269	A	0.2269
rs17426269	1	88156923	A	G	0.04021	A	0.04021
rs2151842	1	88428199	A	C	0.1421	A	0.1421
rs78425380	2	10138983	C	T	0.01969	C	0.01969
rs6746250	2	121058254	G	A	0.4968	G	0.4968
rs17625845	2	121089731	C	T	0.07513	C	0.07513
rs10164550	2	121159205	A	G	0.2051	A	0.2051
rs10179592	2	121246568	T	C	0.2611	C	0.7389
rs17726078	2	172974566	G	C	0.25	G	0.25
rs1550622	2	174212910	A	G	0.03217	G	0.96783
rs2356656	2	192381934	C	T	0.06073	T	0.93927
rs6743383	2	19315675	T	A	0.4569	A	0.5431
rs10197246	2	202204741	T	C	0.236	C	0.764
rs4442975	2	217920769	G	T	0.2137	T	0.7863
2:217955896:GA:G	2	217955896	G	GA	0.004576	G	0.004576
rs11693806	2	218292158	G	C	0.3341	G	0.3341
rs3791977	2	218714845	A	G	0.2648	A	0.2648
rs4676356	2	241388857	C	A	0.004022	A	0.995978
rs6725517	2	25129473	G	A	0.3986	G	0.3986
rs12472404	2	29179452	G	C	0.3515	C	0.6485
rs4322799	2	29615233	C	T	0.07628	C	0.07628
rs11406722	2	39699510	C	CT	0.1634	CT	0.8366
rs6756513	2	70172587	A	G	0.2956	A	0.2956
rs1036759	2	88358825	C	G	0.2851	C	0.2851
rs34207738	3	141112859	C	CTT	0.08708	C	0.08708
rs58058861	3	172285237	A	G	0.3002	A	0.3002
rs9882792	3	189774456	T	C	0.104	T	0.104
rs552647	3	27353716	A	C	0.3275	A	0.3275
c3_pos27363668	3	27388664	G	C	0.1909	G	0.1909
rs112476261	3	29294845	T	C	0.0005548	T	0.0005548
rs17838698	3	30684907	C	T	0.3946	T	0.6054
rs56387622	3	46888198	C	T	0.1698	C	0.1698
rs6762558	3	4742251	G	A	0.09443	G	0.09443
3:49709912:C:CT	3	49709912	CT	C	0.07404	CT	0.07404
rs138866686	3	55970777	AT	A	0.002219	AT	0.002219
rs2886671	3	59373745	C	T	0.3724	T	0.6276
rs147250346	3	63887449	TTG	T	0.1223	TTG	0.1223
rs9825432	3	71620370	G	T	0.1325	G	0.1325
rs13066793	3	87037543	G	A	0.02138	G	0.02138
rs639355	3	99403877	A	G	0.458	A	0.458
rs62331150	4	106069013	G	T	0.472	T	0.528
rs147399132	4	126752992	AAT	A	0.3539	AAT	0.3539
rs56039025	4	143467195	T	C	0.07224	T	0.07224
rs138786872	4	151218296	C	CATATTT	0.2658	C	0.2658
rs28436676	4	175842495	A	G	0.2614	A	0.2614
rs62334414	4	175847436	A	C	0.08541	A	0.08541
rs13147907	4	187503758	T	A	0.3862	T	0.3862
rs10012017	4	38784633	T	G	0.4298	T	0.4298
4:84370124:TAA:TA	4	84370124	TAA	TA	0.3033	TA	0.6967
rs17014016	4	89240476	A	G	0.07295	A	0.07295
rs147404208	4	92594859	TTCTTTC	T	0.4573	T	0.5427
rs17157372	5	104300273	T	G	0.08389	T	0.08389
rs335160	5	122478676	C	A	0.412	A	0.588
rs1428387	5	122705244	T	C	0.1016	T	0.1016
rs10069690	5	1279790	T	C	0.2004	T	0.2004
rs3215401	5	1296255	AG	A	0.4364	AG	0.4364
rs6860806	5	131640536	G	A	0.2263	G	0.2263
rs6596100	5	132407058	T	C	0.1523	T	0.1523
rs62329727	5	1353077	C	T	0.0006933	C	0.0006933
rs1432679	5	158244083	T	C	0.4551	T	0.4551
rs17611291	5	16231194	C	G	0.2275	C	0.2275
rs10074269	5	169591460	C	T	0.4757	C	0.4757
rs6864691	5	173358154	A	G	0.3906	A	0.3906
rs4868701	5	176134882	C	T	0.4871	C	0.4871
rs4866496	5	2777029	G	A	0.2913	A	0.7087
rs35130031	5	32579616	T	TCA	0.1621	T	0.1621
rs116095464	5	345109	C	T	0.01943	C	0.01943
rs58166936	5	44508264	GT	G	0.02931	GT	0.02931
rs187108781	5	44619502	G	A	0.009845	G	0.009845
rs4613718	5	44649944	C	T	0.3846	T	0.6154
rs10941679	5	44706498	A	G	0.5115	G	0.4885
rs17343002	5	44853593	C	G	0.06295	C	0.06295
rs199562199	5	52679539	CA	C	0.171	CA	0.171
rs113803968	5	55662540	CT	C	0.3646	CT	0.3646
rs889310	5	55965167	C	T	0.4035	T	0.5965
rs16886165	5	56023083	G	T	0.373	G	0.373
rs76250845	5	56042972	T	C	0.08999	T	0.08999
rs11949391	5	56045081	C	T	0.07571	C	0.07571
rs113778879	5	58241712	C	T	0.3256	T	0.6744
rs3010266	5	71965007	A	G	0.1823	A	0.1823
rs157557	5	73234583	C	T	0.4084	C	0.4084
rs144028731	5	77155397	G	GT	0.2108	G	0.2108
rs34525310	5	79180995	GA	G	0.3422	GA	0.3422
rs146817970	5	81512947	T	TA	0.02468	T	0.02468
rs332529	5	90789470	A	G	0.454	A	0.454
rs55941023	6	130341728	C	CT	0.1686	CT	0.8314
rs418053	6	13713366	C	G	0.4322	C	0.4322
rs2121348	6	149595505	C	T	0.3529	C	0.3529
rs6913578	6	151949806	C	A	0.3568	C	0.3568
rs60954078	6	151955914	G	A	0.2629	G	0.2629
rs57589542	6	152022664	C	CAAAAAAA	0.415	C	0.415
rs851984	6	152023191	A	G	0.1373	A	0.1373
rs6904031	6	152055978	T	A	0.06663	T	0.06663
rs910416	6	152432902	C	T	0.4638	T	0.5362
rs3819405	6	16399557	T	C	0.387	T	0.387
rs9364472	6	169006947	G	C	0.4591	G	0.4591
rs6940159	6	170332621	C	T	0.2021	C	0.2021
rs12211970	6	18783140	G	A	0.3121	A	0.6879
6:20537845:CA:C	6	20537845	C	CA	0.331	C	0.331
rs9358466	6	21923810	C	T	0.3405	C	0.3405
rs34196306	6	27425644	C	G	0.0002773	C	0.0002773
rs111342015	6	43227141	A	G	0.0226	A	0.0226
6:82263549:AAT:A	6	82263549	A	AAT	0.3818	A	0.3818
rs146519950	6	85912194	C	CAA	0.001943	C	0.001943
rs73754909	6	87803819	C	T	0.268	C	0.268
rs71559437	7	101552440	A	G	0.08611	A	0.08611
rs7800548	7	102481842	T	C	0.4332	C	0.5668
rs12706954	7	130656911	T	C	0.3058	T	0.3058
rs68056147	7	130674481	A	G	0.2944	A	0.2944
rs5887960	7	139943702	CT	C	0.4555	C	0.5445
rs62485509	7	144048902	T	G	0.0822	T	0.0822
rs7971	7	21940960	G	A	0.2111	G	0.2111
rs289997	7	25569548	T	C	0.1996	T	0.1996
rs74765302	7	28869017	A	G	0.01345	A	0.01345
rs13244925	7	55192256	A	C	0.3498	C	0.6502
rs10644978	7	91459189	ATT	A	0.2251	ATT	0.2251
rs17268829	7	94113799	C	T	0.2923	C	0.2923
rs4439053	7	98005235	A	G	0.1689	A	0.1689
rs111963714	7	99948655	G	T	0.0534	G	0.0534
rs62517052	8	102483100	C	T	0.02266	C	0.02266
rs12546444	8	106358620	T	A	0.1322	T	0.1322
rs13267382	8	117209548	G	A	0.4376	G	0.4376
rs62526620	8	120862186	G	A	0.05687	G	0.05687
rs35542655	8	124563705	C	T	0.1901	C	0.1901
rs12541094	8	124571581	A	G	0.4061	A	0.4061
rs7842619	8	124739913	G	T	0.3177	G	0.3177
rs35961416	8	128213561	CA	C	0.1106	CA	0.1106
rs12550713	8	128370949	C	G	0.4939	G	0.5061
rs10096351	8	128372172	A	G	0.2515	G	0.7485
rs1016578	8	129199566	A	G	0.1951	A	0.1951
rs7830152	8	143669254	A	G	0.2259	G	0.7741
rs66823261	8	170692	C	T	0.2283	C	0.2283
rs3988353	8	17787610	C	CT	0.3667	C	0.3667
rs1028016	8	23447496	A	G	0.2413	G	0.7587
rs310295	8	23663653	A	C	0.3615	A	0.3615
rs9693444	8	29509616	A	C	0.2573	C	0.7427
rs13365225	8	36858483	G	A	0.3095	G	0.3095
rs1511243	8	76230943	A	G	0.03785	G	0.96215
rs72658084	8	76333056	T	C	0.008458	T	0.008458
rs1533366	8	76378165	T	G	0.2639	T	0.2639
rs60037937	9	110303808	T	TAA	0.3739	T	0.3739
rs10816625	9	110837073	G	A	0.2883	G	0.2883
rs13294895	9	110837176	T	C	0.03841	T	0.03841
rs7848334	9	110849525	G	T	0.04132	T	0.95868
rs630965	9	110885479	C	T	0.09373	T	0.90627
rs1895062	9	119313486	G	A	0.2958	G	0.2958
rs3861871	9	129424719	A	G	0.4454	G	0.5546
9:136146597:C:T	9	136146597	T	C	0.1785	T	0.1785
rs3057314	9	21964882	C	CAAAA	0.24	C	0.24
rs17694493	9	22041998	G	C	0.0251	G	0.0251
rs4880038	9	36928288	T	C	0.3324	C	0.6676
rs10975870	9	6880263	G	A	0.01595	G	0.01595
rs665889	9	87782211	T	C	0.2392	C	0.7608
rs10120432	9	98362587	C	T	0.3028	C	0.3028
rs10885405	10	114777670	T	C	0.1245	T	0.1245
rs12250948	10	115128491	C	T	0.2874	C	0.2874
rs9421410	10	123095209	A	G	0.3614	A	0.3614
rs45631580	10	123340107	G	A	0.1087	G	0.1087
rs35054928	10	123340431	GC	G	0.4248	G	0.5752
rs45631563	10	123349324	T	A	0.02469	T	0.02469
rs10796139	10	13892298	G	A	0.388	A	0.612
rs7072776	10	22032942	A	G	0.1062	G	0.8938
10:22477776:ACC:A	10	22477776	A	ACC	0.01664	A	0.01664
rs10764337	10	22861490	A	C	0.05075	C	0.94925
rs2384736	10	38523626	A	C	0.477	A	0.477
c10_pos5834658	10	5794652	G	A	0.1238	G	0.1238
rs10995201	10	64299890	G	A	0.03508	G	0.03508
rs6479868	10	64819996	T	G	0.1498	T	0.1498
rs111833376	10	71335574	T	C	0.1434	T	0.1434
rs719338	10	80851257	G	T	0.3817	T	0.6183
rs4980029	10	80886726	G	A	0.414	G	0.414
rs140936696	10	95292187	CAA	C	0.3221	C	0.6779
rs7125780	11	103614438	T	G	0.3399	G	0.6601
rs199504893	11	108267402	CA	C	0.4287	CA	0.4287
rs610437	11	111696440	T	C	0.2876	C	0.7124
rs625145	11	116727936	T	A	0.2063	T	0.2063
rs7121616	11	122966626	G	A	0.3469	G	0.3469
rs7939702	11	129243417	T	G	0.03536	G	0.96464
rs11822830	11	129461016	A	G	0.4253	G	0.5747
rs10832963	11	18664241	T	G	0.4833	G	0.5167
rs4980386	11	1895708	C	A	0.3982	A	0.6018
rs4472923	11	42844441	T	C	0.2601	T	0.2601
rs7394715	11	433617	T	C	0.007628	C	0.992372
rs10838267	11	44368892	A	G	0.3296	A	0.3296
rs77047825	11	46318032	G	C	0.001803	G	0.001803
rs12287832	11	65553492	A	C	0.08696	A	0.08696
rs10896047	11	65572431	A	G	0.3293	A	0.3293
rs35039974	11	69328130	T	A	0.2194	T	0.2194
rs661204	11	69330983	A	G	0.06018	A	0.06018
rs78540526	11	69331418	T	C	0.03855	T	0.03855
rs6597981	11	803017	G	A	0.2041	G	0.2041
12:103097887:C:T	12	103097887	T	C	0.01442	T	0.01442
12:111600134:G:T	12	111600134	T	G	0.01234	T	0.01234
12:115108136:T:C	12	115108136	C	T	0.3975	C	0.3975
12:115796577:A:G	12	115796577	G	A	0.3271	G	0.3271
rs2454399	12	115835836	C	T	0.3544	C	0.3544
12:120832146:C:T	12	120832146	T	C	0.107	T	0.107
rs12422552	12	14413931	C	G	0.3253	C	0.3253
rs788458	12	28149568	T	C	0.1815	T	0.1815
rs7297051	12	28174817	T	C	0.226	T	0.226
12:28347382:C:T	12	28347382	T	C	0.03663	T	0.03663
12:29140260:G:A	12	29140260	G	A	0.1894	A	0.8106
12:293626:A:G	12	293626	G	A	0.4595	G	0.4595
rs2277339	12	57146069	G	T	0.1554	G	0.1554
12:70798355:A:T	12	70798355	T	A	0.3178	T	0.3178
12:83064195:G:GA	12	83064195	GA	G	0.1657	GA	0.1657
12:85004551:C:T	12	85004551	T	C	0.1801	T	0.1801
rs17356907	12	96027759	G	A	0.2727	G	0.2727
rs56404467	13	32839990	A	G	0.007349	A	0.007349
rs11571833	13	32972626	T	A	0.001664	T	0.001664
rs9315973	13	43501356	A	G	0.389	G	0.611
rs12870942	13	73806982	C	T	0.2313	C	0.2313
rs2181965	13	73960952	A	G	0.03702	G	0.96298
rs4983544	14	105213978	T	G	0.3341	G	0.6659
rs34914085	14	37128564	A	C	0.2572	A	0.2572
rs2253012	14	37228504	T	C	0.1737	T	0.1737
rs2588809	14	68660428	T	C	0.06406	C	0.93594
rs11624333	14	68979835	C	T	0.06059	C	0.06059
rs11341843	14	91751788	T	TC	0.4949	T	0.4949
rs941764	14	91841069	G	A	0.1776	G	0.1776
rs78440108	14	93070286	T	C	0.03952	T	0.03952
rs144767203	15	100905819	C	A	0.2054	C	0.2054
rs187010898	15	46680811	A	C	0	A	0
rs4774565	15	50694306	G	A	0.4282	G	0.4282
rs8042593	15	66630569	G	A	0.2915	A	0.7085
rs35874463	15	67457698	G	A	0.006521	G	0.006521
rs8035987	15	75750383	C	T	0.3782	C	0.3782
rs2290202	15	91512267	T	G	0.424	T	0.424
rs34872983	16	10706580	A	G	0.2608	A	0.2608
rs75753503	16	23007047	T	G	0.01845	T	0.01845
rs57920543	16	4008542	CAAAAA	C	0.07786	C	0.92214
rs11076805	16	4106788	A	C	0.1381	A	0.1381
rs35668161	16	52538825	A	C	0.1861	A	0.1861
rs4784227	16	52599188	T	C	0.2402	T	0.2402
rs55872725	16	53809123	T	C	0.2155	T	0.2155
rs6499648	16	53861139	C	T	0.2709	T	0.7291
rs7184573	16	53861592	A	G	0.2263	A	0.2263
rs28539243	16	54682064	G	A	0.3808	A	0.6192
rs12709163	16	6963972	C	G	0.1321	G	0.8679
rs7500067	16	80648296	G	A	0.2182	G	0.2182
rs9931038	16	85145977	C	T	0.227	C	0.227
rs12449271	16	87086492	C	T	0.1823	C	0.1823
rs79461387	17	29168077	T	G	0.1137	T	0.1137
rs150537328	17	39251123	C	T	0.009872	C	0.009872
rs11296	17	40127060	C	T	0.001387	C	0.001387
rs17881320	17	40485239	T	G	0.01817	T	0.01817
rs149370081	17	40744470	A	G	0.0004161	A	0.0004161
rs71363517	17	43212339	CT	C	0.1188	CT	0.1188
17:44283858:G:A	17	44283858	A	G	0.01567	A	0.01567
rs2787486	17	53209774	C	A	0.2885	C	0.2885
rs745570	17	77781725	G	A	0.4768	G	0.4768
rs16976596	18	11696613	T	C	0.03619	T	0.03619
rs11665269	18	20634253	T	C	0.4527	T	0.4527
rs1111207	18	24125857	T	C	0.3959	C	0.6041
rs527616	18	24337424	C	G	0.246	G	0.754
rs35369219	18	24518050	A	AT	0.4319	A	0.4319
rs8092192	18	25407513	G	C	0.5004	G	0.5004
rs72931898	18	29981526	A	G	0.01816	A	0.01816
rs9954058	18	42411803	C	G	0.1206	C	0.1206
rs9952980	18	42888797	C	T	0.3451	C	0.3451
rs117922601	19	13249921	T	G	0.001387	T	0.001387
rs56069439	19	17393925	A	C	0.03383	A	0.03383
rs10164323	19	18569492	T	C	0.2919	T	0.2919
rs140702307	19	19517054	CGGGCG	C	0.4906	CGGGCG	0.4906
rs56681946	19	44283031	C	T	0.2262	C	0.2262
rs4399645	19	46166073	C	T	0.4767	C	0.4767
rs1172821	19	55816678	T	C	0.2116	T	0.2116
rs1154723	20	11379842	T	C	0.002498	C	0.997502
rs6030585	20	41613706	C	G	0.1469	G	0.8531
rs13039563	20	52296849	A	G	0.3426	A	0.3426
rs16991615	20	5948227	A	G	0.005827	A	0.005827
rs2822999	21	16364756	G	T	0.1374	G	0.1374
rs2823130	21	16566350	G	A	0.1141	G	0.1141
rs2403907	21	16574455	A	C	0.1485	A	0.1485
rs4818836	21	47762932	A	G	0.008322	A	0.008322
rs9798754	22	19766137	C	T	0.4439	T	0.5561
rs17879961	22	29121087	G	A	0	G	0
rs5997390	22	29135543	A	G	0.09059	A	0.09059
rs34134147	22	29203724	T	C	0.003189	T	0.003189
rs132289	22	29551872	A	G	0.0008319	G	0.999168
rs373038216	22	38583315	AAAAGAAAG	AAAAG	0.2989	AAAAGAAAG	0.2989
rs5750715	22	39343916	T	A	0.5049	A	0.4951
rs66987842	22	40904707	C	CT	0.1701	C	0.1701
rs9611990	22	43433100	T	C	0.01927	T	0.01927
rs112855987	22	45319953	A	G	0.2632	A	0.2632
rs28512361	22	46283297	A	G	0.0388	A	0.0388

## Sheet: sM-T3
Table SM3. Mean and standard deviation of polygenic risk scores (PRS) for breast cancer patients and controls. Breast cancer patients are from the Singapore Breast Cancer Cohort (SGBCC) and the Malaysian Breast Cancer Genetic Study (MyBrCa). Controls from the Singapore Multi-Ethnic Cohort (MEC) study and the Malaysian Mammography Study (MyMammo). *All includes races other than Chinese, Malay and …
					Controls				Cases
Population	Number of SNPs	Weights	PRS	Ethnicity*	N	Mean	Standard deviation		N	Mean	Standard deviation
Combined	313 SNPs	European weights [1]	PRS-313-EURO	All	7704	0.085	0.583		7961	0.325	0.574
				Chinese	5200	0.152	0.547		5985	0.369	0.553
				Malay	1344	0.096	0.595		1204	0.303	0.59
				Indian	1022	-0.252	0.627		668	-0.017	0.597
Singapore	313 SNPs	European weights [1]	PRS-313-EURO	All	4098	0.13	0.565		4449	0.342	0.568
				Chinese	3304	0.158	0.551		3644	0.369	0.558
				Malay	574	0.109	0.571		585	0.317	0.573
				Indian	218	-0.243	0.62		217	-0.034	0.582
Malaysia	313 SNPs	European weights [1]	PRS-313-EURO	All	3606	0.034	0.599		3512	0.303	0.581
				Chinese	1896	0.143	0.538		2341	0.37	0.545
				Malay	770	0.087	0.613		619	0.29	0.605
				Indian	804	-0.254	0.629		451	-0.008	0.604
[1] Mavaddat N (2019); DOI: 10.1016/j.ajhg.2018.11.002.

## Sheet: sM-T4
Table SM4. Relative risk of the percentile corresponding to Supplementary Method Figure 5. Relative risk are estimated from BCRA package in R, using the weights and attributable risk of Asian. The percentiles are obtained from the distribution of relative risk in the controls of each dataset. Singapore: the Singapore Multi-Ethnic Cohort (MEC) study, n=4,098. Malaysia: Malaysian Mammography Study …
	Dataset used
Percentile	Combined	Singapore	Malaysia
0.01	1	1	1
0.05	1	1	1.07788
0.1	1.07788	1	1.31835
0.15	1.07788	1	1.42102
0.2	1.16182	1.07788	1.42102
0.25	1.31835	1.07788	1.73805
0.3	1.42102	1.07788	1.73805
0.35	1.42102	1.16182	1.73805
0.4	1.73805	1.31835	1.87341
0.45	1.73805	1.42102	1.87341
0.55	1.87341	1.73805	1.87341
0.65	1.87341	1.87341	2.0193
0.7	1.87341	1.87341	2.29137
0.75	2.29137	1.87341	2.46981
0.8	2.29137	2.0193	2.46981
0.85	2.46981	2.29137	2.91025
0.9	2.46981	2.46981	3.83673
0.95	3.83673	2.46981	4.2921
0.99	5.45208	2.66215	5.45208

## Sheet: sM-F1
	Figure SM1. Flowchart for individuals selected in (A) breast cancer patients from Singapore Breast Cancer Cohort (SGBCC), and (B) ethnicity- and age-matched controls from the Singapore Multi-Ethnic Cohort (MEC) study.
	A) Breast cancer cases					B) Ethnicity- and age- (+/- 5 years) matched controls
	Singapore Breast Cancer Cohort (SGBCC)					Singapore Multi-Ethnic Cohort (MEC) study
	Recruited between 2010 and 2016					Recruited between 2004 and 2010
	n=7,768					n=4,099
									Failed genotyping quality control
	Subjects consented for blood/ saliva								n=1
	n=5,931					With genetic informationt hat passed QC
				Not sent for genotyping (samples not ready)		n=4,098
				n=1,441					Outside age range of interest (n=95)
	With genetic information								Aged bellow 30 years (n=71)
	n=4,490					Aged between 30 and 75 at diagnosis			Aged 75 years and above (n=24)
				Exclusion (total n=41)		n=4,003
				Duplicated recruitment (n=5)
	With genetic informationt hat passed QC			Withdrawn (n=5)
	n=4,449			Genetic duplicate (n=10)
				Failed genotyping quality control (n=21)
				Outside age range of interest (n=165)
				Aged bellow 30 years (n=32)
	Aged between 30 and 75 at diagnosis			Aged 75 years and above (n=133)
	n=4,284

## Sheet: sM-F2
	Figure SM2. Flowchart for individuals selected in (A) breast cancer patients from Malaysian Breast Cancer Genetic Study (MyBrCa), and (B) Unmatched controls from the Malaysian Mammography Study (MyMammo).
	A) Breast cancer cases					B) Unmatched controls
	Malaysian Breast Cancer Genetic Study (MyBrCa)					Malaysian Mammography Study (MyMammo)
	Recruited between 2002 and 2016					Recruited between 2011 and 2016
	n= 3,783					n=3,606
				Failed genotyping quality control					Outside age range of interest (n=22)
				n=271					Aged 75 years and above (n=5)
	With genetic information that passed QC					Aged between 30 and 75 at diagnosis			Unkown age at diagnosis (n=17)
	n=3,512					n=3,584
				Outside age range of interest (n=196)
				Aged bellow 30 years (n=93)
	Aged between 30 and 75 at diagnosis			Aged 75 years and above (n=74)
	n=3,316			Unkown age at diagnosis (n=29)

## Sheet: sM-F3
	Figure SM3. Flowchart for individuals from the prospective validation cohort - the Singapore Chinese Health Study (SCHS). Genetyping information from llumina Global Screening Array.
	Singapore Chinese Health Study (SCHS)
	Recruited between 1993 and 1998
	n=63,257
				Males
				n=27,959
	Females
	n=35,298
				Without genetic information
				n=24,018
	With genetic information
	n=11,280
				With history of cancer at enrollment
				n=1,067
	Without a history of cancer at enrollment
	n=10,213

## Sheet: sM-F4
Figure SM4. Five-year absolute risk of developing breast cancer, standard deviations (SD) used for the polygenic risk scores - using european weights for 313 SNP - by ethnicity, (A) all ethnicities including others, (B) Chinese, (C) Malay, and (D) Indian. Absolute risk are estimated using breast cancer incidence rates from the Singapore Cancer Registry and mortality rates obtained from the Depart…
(I) Combined Singapore and Malaysia data
(II) Singapore's data only
(III) Malaysia's data only

## Sheet: sM-F5
Figure SM5. Five-year absolute risk of developing breast cancer based on Gail model relative risk from A) combined Singapore and Malaysia's data, B) only Singapores' data, and C) only Malaysia's data. Absolute risk are estimated using breast cancer incidence rates from the Singapore Cancer Registry and mortality rates obtained from the Department of Statistics, Singapore. The relative risk are es…
